# Supplementary material for: Single-molecule imaging of PI(4,5)P2 and PTEN in vitro reveals a positive feedback mechanism for PTEN membrane binding
Source: Commun Biol. 2020 Feb 28;3:92. doi: 10.1038/s42003-020-0818-3 (PMC7048775; doi:10.1038/s42003-020-0818-3)
Supplement: Supplementary file 2 — Supplementary Data 1 [file 42003_2020_818_MOESM2_ESM.xlsx]

## Sheet: Fig. 1d
Fig. 1d
		1% PIP2									10% PIP2									20% PIP2
			Movie #1	Movie #2	Movie #3	Movie #4	Average	Standard deviation				Movie #1	Movie #2	Movie #3	Movie #4	Average	Standard deviation				Movie #1	Movie #2	Movie #3	Movie #4	Average	Standard deviation
		displacement (μm)	Probability density								displacement (μm)	Probability density								displacement (μm)	Probability density
		0	0	0	0	0	0	0			0	0	0	0	0	0	0			0	0	0	0	0	0	0
		0.02	0.0692521	0.172563	0.0920084	0.268131	0.150488	0.0780164			0.02	0.0928074	0.106534	0.0904977	0.113585	0.100856	0.00956993			0.02	0.177973	0.234258	0.137015	0.091659	0.160226	0.0525258
		0.06	0.265466	0.248059	0.157729	0.40858	0.269958	0.0898767			0.06	0.243619	0.343277	0.373303	0.431622	0.347955	0.0681001			0.06	0.293132	0.543478	0.505902	0.378093	0.430152	0.100082
		0.1	0.369344	0.323555	0.578339	0.676711	0.486987	0.14568			0.1	0.49884	0.426136	0.50905	0.44298	0.469252	0.0353852			0.1	0.554858	0.693403	0.621838	0.607241	0.619335	0.0494873
		0.14	0.692521	0.550043	0.814932	0.702247	0.689936	0.0940109			0.14	0.649652	0.580019	0.565611	0.624716	0.604999	0.0337568			0.14	0.554858	0.59033	0.85371	0.710357	0.677314	0.117014
		0.18	0.807941	0.701035	0.854364	0.944842	0.827045	0.0878433			0.18	0.812065	0.78125	0.71267	0.704225	0.752553	0.0455287			0.18	0.7433	0.862069	1.1699	0.847846	0.905778	0.159237
		0.22	0.796399	0.959879	1.16982	1.04699	0.993272	0.135949			0.22	0.881671	0.887784	1.05204	0.863244	0.921184	0.0760858			0.22	0.95268	0.89955	1.24368	0.790559	0.971616	0.167594
		0.26	1.0157	0.970664	1.2224	1.02145	1.05755	0.0971836			0.26	0.974478	0.958807	1.13122	0.988187	1.01317	0.0689434			0.26	1.19347	0.937031	1.28583	1.19157	1.15198	0.129816
		0.3	1.08495	1.12166	1.39327	1.05975	1.16491	0.13367			0.3	1.02088	1.19555	1.08597	1.04498	1.08685	0.0669351			0.3	1.09925	1.14318	1.46501	0.996792	1.17606	0.175078
		0.34	1.18883	1.13244	1.65615	1.45557	1.35825	0.210896			0.34	1.12529	0.958807	1.25566	1.18128	1.13026	0.109257			0.34	1.44472	1.20877	1.53879	1.34051	1.3832	0.122719
		0.38	1.21191	1.12166	1.39327	1.31512	1.26049	0.102773			0.38	1.2181	1.33759	1.14253	1.07905	1.19432	0.0962559			0.38	1.23534	1.26499	1.39123	1.64986	1.38536	0.163546
		0.42	1.30425	1.42364	1.51157	1.762	1.50036	0.168024			0.42	1.3109	1.40862	1.45928	1.39709	1.39397	0.0533596			0.42	1.25628	1.17129	1.39123	1.54675	1.34139	0.142156
		0.46	1.45429	1.25108	1.61672	1.39173	1.42845	0.131265			0.46	1.33411	1.53883	1.27828	1.4766	1.40695	0.105005			0.46	1.34003	1.25562	1.52825	1.3978	1.38043	0.0991971
		0.5	1.46584	1.42364	1.68244	1.46834	1.51006	0.101094			0.5	1.50812	1.25473	1.36878	1.43117	1.3907	0.0927258			0.5	1.41332	1.20877	1.48609	1.51237	1.40514	0.119037
		0.54	1.21191	1.42364	1.59043	1.45557	1.42039	0.13567			0.54	1.2181	1.44413	1.21041	1.43117	1.32595	0.111825			0.54	1.6227	1.21814	1.23314	1.26031	1.33357	0.16761
		0.58	1.46584	1.29422	1.36698	1.45557	1.39565	0.0700466			0.58	1.32251	1.16004	1.33484	1.36302	1.2951	0.0793488			0.58	1.3191	1.41492	1.10666	1.28323	1.28098	0.111562
		0.62	1.31579	1.05695	1.20925	1.65986	1.31046	0.221709			0.62	1.2761	1.43229	1.17647	1.18128	1.26654	0.103618			0.62	1.19347	1.0401	1.07504	1.26031	1.14223	0.0887585
		0.66	1.08495	1.43443	1.14353	1.22574	1.22216	0.132362			0.66	1.18329	1.36127	1.34615	1.204	1.27368	0.080544			0.66	1.08878	1.04948	1.1699	1.2374	1.13639	0.072709
		0.7	1.28116	1.20794	0.985804	0.868233	1.08578	0.166147			0.7	1.03248	1.11269	1.43665	0.954112	1.13398	0.18352			0.7	1.03643	1.08696	0.895868	1.12282	1.03552	0.0862713
		0.74	1.11958	0.949094	0.775499	0.970378	0.953637	0.122034			0.74	1.2297	1.07718	1.09729	1.10177	1.12648	0.0603066			0.74	1.12018	0.927661	0.86425	1.03116	0.985815	0.0978157
		0.78	1.07341	1.01381	0.788644	0.715015	0.897718	0.149683			0.78	0.951276	0.757576	0.91629	1.03362	0.914691	0.100213			0.78	0.806114	0.862069	0.737774	0.847846	0.813451	0.0482896
		0.82	0.969529	0.744176	0.670347	0.638407	0.755615	0.129324			0.82	0.812065	0.816761	0.904977	0.772376	0.826545	0.0484543			0.82	0.837521	0.833958	0.716695	0.618698	0.751718	0.0908933
		0.86	0.669437	0.711821	0.42061	0.446885	0.562188	0.129645			0.86	0.858469	0.793087	0.746606	0.738301	0.784116	0.0477358			0.86	0.53392	0.937031	0.432125	0.710357	0.653358	0.191657
		0.9	0.646353	0.787317	0.525762	0.293667	0.563275	0.181102			0.9	0.75406	0.580019	0.554299	0.590641	0.619755	0.0786592			0.9	0.701424	0.618441	0.442664	0.572869	0.583849	0.0936404
		0.94	0.461681	0.571613	0.302313	0.395812	0.432855	0.0981047			0.94	0.603248	0.426136	0.486425	0.636075	0.537971	0.0852194			0.94	0.565327	0.674663	0.368887	0.469753	0.519657	0.113286
		0.98	0.311634	0.463762	0.262881	0.331971	0.342562	0.0743423			0.98	0.313225	0.461648	0.248869	0.408905	0.358162	0.0825356			0.98	0.355946	0.412294	0.231872	0.446838	0.361737	0.0816955
		1.02	0.415512	0.485332	0.131441	0.191522	0.305952	0.148096			1.02	0.359629	0.284091	0.30543	0.44298	0.348033	0.0613455			1.02	0.355946	0.30922	0.263491	0.274977	0.300909	0.0359541
		1.06	0.242382	0.258844	0.0920084	0.153218	0.186613	0.06781			1.06	0.406032	0.272254	0.248869	0.272603	0.29994	0.0620034			1.06	0.219849	0.402924	0.200253	0.126031	0.237264	0.101844
		1.1	0.196214	0.215703	0.118297	0.217058	0.186818	0.0404113			1.1	0.243619	0.16572	0.158371	0.238528	0.20156	0.0396404			1.1	0.157035	0.262369	0.115936	0.160403	0.173936	0.0539749
		1.14	0.150046	0.107852	0.131441	0.153218	0.135639	0.0180717			1.14	0.197216	0.153883	0.113122	0.181736	0.161489	0.0319513			1.14	0.188442	0.206147	0.168634	0.114574	0.169449	0.0343491
		1.18	0.0923361	0.161777	0.0788644	0.0638407	0.0992046	0.0375062			1.18	0.139211	0.16572	0.158371	0.181736	0.161259	0.0152777			1.18	0.10469	0.0937031	0.126476	0.114574	0.109861	0.0121044
		1.22	0.11542	0.215703	0.0657203	0.0510725	0.111979	0.0644593			1.22	0.0812065	0.0828598	0.10181	0.0908678	0.089186	0.008153			1.22	0.10469	0.121814	0.0210793	0.0572869	0.0762176	0.0396495
		1.26	0.0461681	0.118637	0.0262881	0.0766088	0.0669254	0.0348213			1.26	0.0580046	0.142045	0.113122	0.0908678	0.10101	0.0307528			1.26	0.0942211	0.112444	0.0316189	0.0458295	0.0710283	0.0333213
		1.3	0.0807941	0.0539258	0.0525762	0.0127681	0.0500161	0.0242721			1.3	0.0812065	0.094697	0.0678733	0.0567924	0.0751423	0.014219			1.3	0.0523451	0.0749625	0.0526981	0.0458295	0.0564588	0.0110276
		1.34	0.0692521	0.0754961	0.0131441	0.0255363	0.0458571	0.026967			1.34	0.116009	0.0828598	0.0226244	0.0567924	0.0695715	0.0342797			1.34	0.0628141	0.0749625	0.0105396	0.0343721	0.0456721	0.0250687
		1.38	0.0461681	0.0539258	0.0262881	0.0127681	0.0347875	0.0162241			1.38	0.0232019	0.106534	0.0565611	0.0340754	0.0550931	0.0320434			1.38	0.031407	0.00937031	0.0421585	0.0229148	0.0264627	0.0119952
		1.42	0.034626	0.0431406	0.0262881	0	0.0260137	0.0161578			1.42	0.0116009	0.0355114	0.0339367	0.0340754	0.0287811	0.00993811			1.42	0.020938	0.0655922	0.0105396	0.0229148	0.0299962	0.0210822
		1.46	0.034626	0.0323555	0.0131441	0.0127681	0.0232234	0.0102995			1.46	0	0.0828598	0.0339367	0.0567924	0.0433972	0.030453			1.46	0.041876	0.0281109	0.0105396	0	0.0201317	0.0160762
		1.5	0.034626	0	0	0.0127681	0.0118485	0.014146			1.5	0	0.0236742	0.0226244	0.0454339	0.0229331	0.016069			1.5	0.041876	0.0187406	0.0105396	0.0114574	0.0206534	0.0126581
		1.54	0.011542	0.0215703	0.0131441	0	0.0115641	0.00768683			1.54	0.0348028	0.0355114	0.0113122	0	0.0204066	0.0152851			1.54	0.010469	0.0187406	0	0.0114574	0.0101668	0.00668265
		1.58	0.0461681	0.0107852	0	0.0127681	0.0174303	0.0172885			1.58	0	0.0236742	0.0113122	0	0.00874661	0.00977782			1.58	0	0.0187406	0	0.0229148	0.0104138	0.0105179
		1.62	0.011542	0	0	0	0.0028855	0.00499784			1.62	0	0.0355114	0.0113122	0	0.0117059	0.0144992			1.62	0.031407	0	0	0	0.00785176	0.0135996
		1.66	0	0.0323555	0.0131441	0	0.0113749	0.0132485			1.66	0	0	0.0113122	0	0.00282805	0.00489833			1.66	0	0.0281109	0.0105396	0	0.00966264	0.0114874
		1.7	0.023084	0	0	0	0.00577101	0.00999568			1.7	0.0116009	0	0	0.0113585	0.00573985	0.00574049			1.7	0.010469	0.0281109	0.0210793	0	0.0149148	0.0106578
		1.74	0	0.0107852	0	0.0255363	0.00908036	0.0104715			1.74	0	0	0.0113122	0	0.00282805	0.00489833			1.74	0	0.00937031	0.0105396	0.0114574	0.00784183	0.00458751
		1.78	0	0.0107852	0	0	0.00269629	0.00467011			1.78	0.0116009	0	0.0226244	0	0.00855634	0.00940216			1.78	0	0.00937031	0	0	0.00234258	0.00405747
		1.82	0.011542	0.0107852	0	0	0.00558179	0.0055882			1.82	0	0	0	0	0	0			1.82	0	0.00937031	0	0	0.00234258	0.00405747
		1.86	0	0.0215703	0	0	0.00539258	0.00934022			1.86	0	0	0	0	0	0			1.86	0.010469	0	0	0	0.00261725	0.00453322
		1.9	0	0	0.0131441	0	0.00328601	0.00569154			1.9	0	0.0118371	0	0.0113585	0.0057989	0.00580137			1.9	0.010469	0	0	0	0.00261725	0.00453322
		1.94	0	0	0	0	0	0			1.94	0	0	0	0	0	0			1.94	0.010469	0	0	0	0.00261725	0.00453322
		1.98	0	0	0	0	0	0			1.98	0	0	0	0	0	0			1.98	0	0.00937031	0	0	0.00234258	0.00405747

## Sheet: Fig. 1e
Fig. 1e
		PIP2	0.01	0.1	0.2
	Diffusion coefficient	Average	5.46352	5.95673	5.45114
		Standard Deviation	0.681307	0.111781	0.490711
		Movie #1	6.01595	5.98712	5.72446
		Movie #2	6.25958	6.05178	6.06697
		Movie #3	4.72365	5.76722	4.76788
		Movie #4	4.85491	6.02081	5.24524
