# Supplementary material for: Single-molecule imaging of PI(4,5)P2 and PTEN in vitro reveals a positive feedback mechanism for PTEN membrane binding
Source: Commun Biol. 2020 Feb 28;3:92. doi: 10.1038/s42003-020-0818-3 (PMC7048775; doi:10.1038/s42003-020-0818-3)
Supplement: Supplementary file 3 — Supplementary Data 2 [file 42003_2020_818_MOESM3_ESM.xlsx]

## Sheet: Fig. 2d
Fig. 2d	Displacement distribution of wild-type PTEN
			1% PIP2																5% PIP2													10% PIP2
			Displacement (mm)	Probability density															Displacement (mm)	Probability density												Displacement (mm)	Probability density
				Movie #1	Movie #2	Movie #3	Movie #4	Movie #5	Movie #6	Movie #7	Movie #8	Movie #9	Movie #10	Movie #11	Movie #12	Average	Standard deviation			Movie #1	Movie #2	Movie #3	Movie #4	Movie #5	Movie #6	Movie #7	Movie #8	Movie #9	Average	Standard deviation			Movie #1	Movie #2	Movie #3	Movie #4	Movie #5	Movie #6	Movie #7	Movie #8	Movie #9	Average	Standard deviation
			0	0	0	0	0	0	0	0	0	0	0	0	0	0	0		0	0	0	0	0	0	0	0	0	0	0	0		0	0	0	0	0	0	0	0	0	0	0	0
			0.02	0.17	0.0689	0.217	0.141	0.164	0.0888	0.15	0.162	0.176	0.104	0.148	0.189	0.148225	0.0407348		0.02	0.139	0.304	0.345	0.311	0.196	0.111	0.329	0.41	0.384	0.281	0.100757		0.02	0.288	0.256	0.163	0.301	0.356	0.464	0.326	0.194	0.304	0.294667	0.0833693
			0.06	0.307	0.517	0.435	0.317	0.45	0.373	0.5	0.437	0.496	0.52	0.369	0.398	0.426583	0.0713856		0.06	0.485	0.684	0.712	0.522	0.523	0.554	0.949	1.12	0.972	0.724556	0.220583		0.06	0.968	0.64	0.773	1.12	1.18	1.07	1.01	0.637	0.76	0.906444	0.195661
			0.1	0.783	0.689	0.543	0.723	0.43	0.853	0.433	0.47	0.687	0.572	0.665	0.692	0.628333	0.131939		0.1	0.739	0.97	0.82	1.02	0.774	0.835	1.41	0.997	1.05	0.957222	0.192718		0.1	1.18	1.04	1.09	1.34	1.55	1.27	1.23	1.12	1.33	1.23889	0.147456
			0.14	0.783	0.895	0.87	0.899	0.676	0.959	0.899	0.745	0.943	0.754	1.06	0.713	0.849667	0.110163		0.14	0.923	1.1	1.12	1.08	0.927	0.876	1.45	1.16	1.2	1.09289	0.165958		0.14	1.4	1.47	1.22	2.05	2.16	1.82	1.78	1.47	1.28	1.62778	0.318077
			0.18	1.06	0.861	1.45	0.899	1.13	1.14	0.933	0.939	0.943	0.884	0.936	0.944	1.00992	0.158926		0.18	1.48	1.18	1.38	1.12	1.2	1.33	1.2	1.18	1.66	1.30333	0.1668		0.18	1.64	1.52	1.67	1.95	2.27	1.92	1.66	1.83	1.4	1.76222	0.246386
			0.22	1.16	1.45	1.12	1.15	1.35	1.1	1.07	1.23	1.28	1.14	1.08	1.2	1.19417	0.110789		0.22	1.06	1.35	1.47	1.21	1.28	1.31	1.34	1.12	1.54	1.29778	0.144973		0.22	1.86	1.77	2.04	2.18	2.15	2.13	1.85	1.7	1.7	1.93111	0.184297
			0.26	1.36	1.24	1.2	1.27	1.25	1.39	1.23	1.1	1.41	1.33	1.85	1.11	1.31167	0.187876		0.26	1.55	1.75	1.36	1.58	1.34	1.58	1.41	1.32	1.25	1.46	0.153333		0.26	1.92	1.99	1.7	1.94	1.67	1.76	1.7	2.12	1.96	1.86222	0.149724
			0.3	1.19	1.41	1.49	1.41	1.37	1.69	1.52	1.6	1.15	1.09	1.53	1.43	1.40667	0.17504		0.3	1.41	1.56	1.83	1.58	1.48	1.79	1.45	1.44	1.33	1.54111	0.160308		0.3	1.77	2.19	1.85	2	1.85	1.96	1.68	1.4	1.52	1.80222	0.230062
			0.34	1.33	1.52	1.12	1.32	1.45	1.44	1.45	1.47	1.33	1.22	1.5	1.57	1.39333	0.126249		0.34	1.45	1.81	1.64	1.63	1.67	1.62	1.2	1.58	1.36	1.55111	0.17349		0.34	1.59	2.1	1.58	1.65	1.55	1.76	1.73	1.64	1.81	1.71222	0.159985
			0.38	1.57	1.55	1.59	1.38	1.45	1.46	1.65	1.91	1.5	1.64	1.4	1.49	1.54917	0.137019		0.38	1.64	1.56	1.34	1.58	1.55	1.56	1.28	1.71	1.41	1.51444	0.133343		0.38	1.48	1.64	1.81	1.71	1.33	1.33	1.42	1.62	1.59	1.54778	0.158589
			0.42	1.57	1.38	1.52	1.46	1.39	1.24	1.38	1.59	1.5	1.4	1.72	1.57	1.47667	0.122565		0.42	1.75	1.98	1.77	1.55	1.55	1.63	1.53	1.3	1.1	1.57333	0.244994		0.42	1.42	1.56	1.55	1.02	1.11	1.2	1.23	1.54	1.7	1.37	0.22296
			0.46	1.36	1.1	1.12	1.29	1.45	1.44	1.18	1.38	1.61	1.38	1.58	1.59	1.37333	0.168193		0.46	1.59	1.44	1.47	1.52	1.55	1.5	1.37	1.39	1.51	1.48222	0.0681139		0.46	1.27	1.29	1.4	0.933	1.07	1.33	1.23	1.29	1.33	1.23811	0.137807
			0.5	1.12	1.31	1.27	1.23	1.17	1.21	1.7	1.28	1.37	1.43	1.48	1.55	1.34333	0.162754		0.5	1.5	1.52	1.34	1.23	1.64	1.48	1.45	1.1	1.48	1.41556	0.1555		0.5	1.15	1.24	1.13	0.862	1.02	0.982	1.13	1.23	1.18	1.10267	0.117428
			0.54	1.23	1.07	1.2	1.43	1.37	1.07	1.28	1.65	1.57	1.46	1.65	1.28	1.355	0.193757		0.54	1.69	1.14	1.38	1.25	1.28	1.38	1.26	1.35	0.998	1.30311	0.179077		0.54	1.09	1.1	0.904	0.872	0.955	0.907	0.977	1.04	1.13	0.997222	0.0902672
			0.58	1.16	1.38	1.52	1.18	1.09	1.31	1.37	1.33	1.36	1.4	0.961	1.34	1.28342	0.148779		0.58	1.11	1.03	1.29	1.19	1.13	1.15	1.07	1.01	0.998	1.10867	0.0890243		0.58	1.05	0.999	1.07	0.712	0.787	0.864	0.92	0.845	1.01	0.917444	0.117093
			0.62	1.16	0.964	0.978	1.16	0.942	1.01	1.17	0.939	1.12	1.07	1.13	1.22	1.07192	0.0964369		0.62	0.854	0.798	1.1	1.43	1.35	1.22	1.05	1.01	0.87	1.07578	0.209693		0.62	0.824	1.09	0.904	0.692	0.721	0.712	0.637	0.721	0.928	0.803222	0.137534
			0.66	1.09	0.861	0.978	1.13	0.737	0.8	1.07	1.21	1.15	1.4	0.764	1.07	1.02167	0.19158		0.66	1.02	0.932	1.08	0.77	1.16	0.916	0.775	0.997	0.947	0.955222	0.121279		0.66	0.741	0.628	1	0.662	0.581	0.604	0.665	0.734	0.76	0.708333	0.11881
			0.7	1.06	0.93	0.797	0.758	0.983	0.888	1.13	1.13	1.12	1.09	1.13	0.86	0.989667	0.133112		0.7	0.739	0.875	0.518	0.808	0.709	0.976	0.678	0.855	0.537	0.743889	0.144119		0.7	0.587	0.551	0.534	0.451	0.515	0.518	0.566	0.624	0.574	0.546667	0.0470035
			0.74	0.817	0.999	0.797	0.829	0.819	0.729	0.999	0.696	0.815	1.04	0.837	0.881	0.854833	0.102564		0.74	0.831	0.646	0.712	0.87	0.709	0.906	0.678	0.659	0.486	0.721889	0.122605		0.74	0.566	0.41	0.403	0.421	0.393	0.507	0.481	0.568	0.523	0.474667	0.0661161
			0.78	0.749	0.93	0.58	0.811	0.758	0.711	0.683	0.777	0.767	0.858	0.64	0.671	0.744583	0.09209		0.78	0.739	0.627	0.539	0.659	0.643	0.584	0.639	0.89	0.768	0.676444	0.100337		0.78	0.432	0.333	0.468	0.391	0.44	0.291	0.425	0.485	0.422	0.409667	0.0588709
			0.82	0.511	0.758	0.725	0.635	0.717	0.871	0.866	0.729	0.735	0.572	0.443	0.692	0.687833	0.123763		0.82	0.346	0.437	0.345	0.472	0.621	0.513	0.465	0.499	0.589	0.476333	0.0890755		0.82	0.309	0.269	0.283	0.381	0.29	0.497	0.481	0.457	0.473	0.382222	0.0902438
			0.86	0.545	0.517	0.688	0.723	0.41	0.693	0.466	0.47	0.591	0.598	0.542	0.65	0.574417	0.0959544		0.86	0.369	0.209	0.259	0.398	0.436	0.312	0.329	0.445	0.486	0.360333	0.0860672		0.86	0.247	0.256	0.283	0.381	0.244	0.13	0.34	0.36	0.388	0.292111	0.0788915
			0.9	0.511	0.344	0.435	0.511	0.655	0.409	0.3	0.421	0.48	0.416	0.32	0.315	0.426417	0.0985127		0.9	0.323	0.266	0.324	0.311	0.273	0.171	0.445	0.41	0.256	0.308778	0.0775454		0.9	0.257	0.141	0.272	0.221	0.178	0.27	0.368	0.208	0.186	0.233444	0.0633826
			0.94	0.409	0.379	0.399	0.282	0.491	0.444	0.516	0.405	0.24	0.312	0.419	0.461	0.396417	0.0792764		0.94	0.346	0.209	0.173	0.273	0.294	0.141	0.213	0.356	0.333	0.259778	0.0743905		0.94	0.206	0.115	0.196	0.16	0.141	0.194	0.368	0.291	0.101	0.196889	0.0807003
			0.98	0.341	0.413	0.399	0.476	0.246	0.231	0.25	0.21	0.176	0.416	0.369	0.357	0.323667	0.0929268		0.98	0.162	0.057	0.194	0.174	0.174	0.181	0.174	0.142	0.307	0.173889	0.0605483		0.98	0.124	0.064	0.163	0.17	0.178	0.14	0.212	0.277	0.186	0.168222	0.0555833
			1.02	0.272	0.241	0.217	0.317	0.43	0.267	0.217	0.162	0.144	0.312	0.172	0.21	0.24675	0.076541		1.02	0.185	0.133	0.0647	0.149	0.174	0.0805	0.31	0.142	0.281	0.1688	0.0773458		1.02	0.113	0.064	0.109	0.1	0.0749	0.119	0.127	0.166	0.118	0.1101	0.0279442
			1.06	0.375	0.31	0.145	0.194	0.246	0.195	0.117	0.113	0.112	0.182	0.0739	0.0839	0.1789	0.0887369		1.06	0.0231	0.133	0.108	0.0746	0.12	0.0302	0.0581	0.0534	0.23	0.0922667	0.0608027		1.06	0.134	0.0512	0.0871	0.12	0.0749	0.0324	0.0991	0.125	0.0844	0.0897889	0.0320319
			1.1	0.341	0.103	0.0725	0.159	0.225	0.195	0.0833	0.13	0.0639	0.052	0.0985	0.105	0.135683	0.0798493		1.1	0.115	0.019	0.0431	0.0373	0.0545	0.0805	0.194	0.107	0.0768	0.0808	0.0500121		1.1	0.103	0.0897	0.0653	0.0201	0.0375	0.0216	0.127	0.0416	0.118	0.0693111	0.0390773
			1.14	0.238	0.138	0.145	0.159	0.348	0.124	0.117	0.081	0.0639	0.026	0.0739	0.0419	0.129642	0.086128		1.14	0.0923	0.038	0	0.0621	0.0654	0.0302	0.0775	0.0534	0.154	0.0636556	0.0409803		1.14	0.0618	0	0.109	0.0401	0.0375	0.0648	0.0991	0.0693	0	0.0535111	0.0361569
			1.18	0.204	0.207	0.217	0.123	0.143	0.0888	0.0333	0.0324	0	0.078	0	0.0629	0.0991167	0.0760083		1.18	0.0923	0.0951	0.0431	0.0373	0.0327	0.0503	0.0581	0.0178	0.0256	0.0502556	0.0258818		1.18	0.0618	0	0.0653	0.0401	0.00937	0.0324	0	0.111	0.0506	0.0411744	0.0340787
			1.22	0.102	0.0344	0.0725	0.176	0.225	0.178	0.0666	0.0324	0.016	0.078	0.0493	0.0419	0.0893417	0.0647796		1.22	0.0231	0.076	0.0431	0.0249	0.0327	0.0201	0.0387	0.0178	0.205	0.0534889	0.0561254		1.22	0.0206	0.0512	0.0218	0.0201	0.0375	0.0324	0.0283	0.0277	0	0.0266222	0.0132101
			1.26	0.0341	0.103	0.0725	0.0882	0.0819	0.0711	0.0666	0.0486	0.032	0.026	0	0.021	0.05375	0.0300554		1.26	0	0	0.0431	0.0249	0.0109	0.0403	0.0194	0.0178	0.0256	0.0202222	0.0144861		1.26	0.0412	0	0.0218	0.0301	0.0187	0	0.0283	0	0	0.0155667	0.0150863
			1.3	0	0.0689	0.109	0.0882	0.041	0.107	0	0.0162	0	0.026	0	0.0629	0.0432667	0.0407924		1.3	0.0693	0.038	0.0647	0.0249	0.0327	0	0.0194	0.0356	0.0512	0.0373111	0.0207042		1.3	0.0103	0	0.0218	0.01	0.0187	0	0	0.0139	0.0169	0.0101778	0.0080108
			1.34	0.0341	0	0.0725	0.0353	0.041	0.0355	0.0167	0.0162	0	0.052	0	0.0419	0.0287667	0.0217506		1.34	0.0462	0	0	0	0.0218	0.0101	0	0.0178	0.0256	0.0135	0.0150689		1.34	0.0309	0.0128	0.0109	0.0301	0	0.0216	0	0.0139	0.0169	0.0152333	0.0105428
			1.38	0.0341	0.103	0.109	0.0529	0.0205	0.0533	0.0167	0.0324	0.016	0.052	0	0.021	0.042575	0.0325198		1.38	0.0231	0	0	0	0	0.0101	0	0	0.0256	0.00653333	0.0100378		1.38	0.0103	0.0128	0.0218	0	0	0.0108	0.0283	0.0139	0	0.0108778	0.00937476
			1.42	0	0.0689	0.109	0.0176	0.041	0.0355	0	0.0162	0.016	0	0	0.021	0.0271	0.0316567		1.42	0.0231	0	0.0216	0.0124	0.0109	0	0.0194	0.0178	0	0.0116889	0.00904476		1.42	0.0103	0.0256	0.0109	0	0.00937	0.0108	0.0142	0	0	0.00901889	0.00784767
			1.46	0	0	0	0.0705	0.0205	0.0178	0	0	0	0	0	0	0.00906667	0.0198345		1.46	0.0231	0.019	0.0216	0	0	0	0	0.0356	0.0256	0.0138778	0.0131257		1.46	0	0	0	0.01	0	0	0	0	0	0.00111111	0.0031427
			1.5	0	0	0.0362	0.0353	0	0	0.0167	0	0	0	0	0	0.00735	0.0135005		1.5	0	0.019	0	0.0124	0	0.0101	0.0194	0.0178	0	0.00874444	0.00831185		1.5	0	0.0256	0.0109	0	0	0	0	0	0.0169	0.00593333	0.00908564
			1.54	0	0	0.0725	0	0.041	0.0178	0.0167	0	0	0	0	0	0.0123333	0.0218091		1.54	0	0	0	0	0	0	0.0194	0	0.0256	0.005	0.00946761		1.54	0	0	0	0	0	0.0108	0	0	0	0.0012	0.00339411
			1.58	0	0.0344	0.0362	0.0353	0	0.0178	0	0	0.016	0	0	0	0.0116417	0.0149621		1.58	0	0	0	0	0	0	0	0	0	0	0		1.58	0	0	0	0	0	0	0	0.0139	0	0.00154444	0.00436835
			1.62	0.0341	0	0.0362	0.0176	0.0205	0	0	0	0	0	0	0.021	0.0107833	0.0136897		1.62	0.0231	0	0	0	0	0	0	0	0	0.00256667	0.00725963		1.62	0	0	0	0	0	0	0.0283	0	0	0.00314444	0.00889383
			1.66	0	0.0689	0	0	0.0205	0	0	0.0162	0	0	0	0	0.0088	0.0193663		1.66	0.0231	0	0.0216	0	0	0	0	0	0	0.00496667	0.00929851		1.66	0.0103	0	0	0	0	0	0	0	0	0.00114444	0.00323698
			1.7	0	0	0	0	0	0.0178	0.0167	0	0	0	0	0	0.002875	0.00643262		1.7	0	0	0	0	0	0	0	0	0.0256	0.00284444	0.0080453		1.7	0.0103	0	0	0.01	0	0	0	0	0.0169	0.00413333	0.00612771
			1.74	0	0	0	0	0	0	0	0	0	0	0	0	0	0		1.74	0	0	0	0	0	0.0101	0.0194	0	0	0.00327778	0.00651217		1.74	0	0	0	0	0	0	0	0	0	0	0
			1.78	0	0	0	0.0176	0	0	0.0167	0	0	0	0	0	0.00285833	0.00639407		1.78	0	0	0	0	0	0	0	0	0	0	0		1.78	0	0	0	0	0	0	0	0	0	0	0
			1.82	0	0	0.0362	0	0.041	0.0178	0.0167	0	0	0	0	0.021	0.0110583	0.014608		1.82	0	0	0	0	0	0.0101	0	0	0	0.00112222	0.00317412		1.82	0.0103	0	0	0	0	0	0	0	0	0.00114444	0.00323698
			1.86	0	0	0	0	0.0205	0	0	0	0	0	0	0	0.00170833	0.0056659		1.86	0	0	0.0216	0	0	0	0	0	0	0.0024	0.00678823		1.86	0	0	0	0	0	0	0	0	0	0	0
			1.9	0	0	0	0	0.0205	0	0	0	0	0	0	0	0.00170833	0.0056659		1.9	0	0	0	0.0124	0	0	0	0	0	0.00137778	0.00389694		1.9	0	0	0	0	0	0	0	0	0	0	0
			1.94	0	0	0	0	0.0205	0.0178	0	0	0	0	0	0	0.00319167	0.00715803		1.94	0	0	0	0	0	0	0	0	0	0	0		1.94	0	0	0	0	0	0.0108	0	0	0	0.0012	0.00339411
			1.98	0	0	0	0	0	0	0	0.0162	0	0	0	0	0.00135	0.00447744		1.98	0	0	0	0	0	0	0	0	0	0	0		1.98	0	0	0	0	0	0	0	0	0	0	0

## Sheet: Fig. 3d
Fig. 3d	Displacement distribution of PTEN variants on 10% PIP2 membrane
			WT													R47A													N4
			Displacement (mm)	Probability density												Displacement (mm)	Probability density												Displacement (mm)	Probability density
				Movie #1	Movie #2	Movie #3	Movie #4	Movie #5	Movie #6	Movie #7	Movie #8	Movie #9	Average	Standard deviation			Movie #1	Movie #2	Movie #3	Movie #4	Movie #5	Movie #6	Movie #7	Movie #8	Movie #9	Average	Standard deviation			Movie #1	Movie #2	Movie #3	Movie #4	Movie #5	Movie #6	Movie #7	Movie #8	Movie #9	Average	Standard deviation
			0	0	0	0	0	0	0	0	0	0	0	0		0	0	0	0	0	0	0	0	0	0	0	0		0	0	0	0	0	0	0	0	0	0	0	0
			0.02	0.288303	0.256148	0.163328	0.300842	0.355939	0.464162	0.325595	0.194013	0.303849	0.294686	0.0833115		0.02	0.426985	0.431034	0.347476	0.199317	0.190476	0.179598	0.113058	0.172075	0.131656	0.24352	0.116962		0.02	0.0697674	0.116414	0.458963	0.152625	0.199645	0.211098	0.172216	0.108108	0.200688	0.187725	0.106059
			0.06	0.967875	0.640369	0.773084	1.12314	1.18022	1.06865	1.0051	0.637472	0.759622	0.90617	0.195565		0.06	0.747225	0.993253	0.731529	0.313212	0.309524	0.682471	0.409836	0.393314	0.424225	0.556065	0.225944		0.06	0.534884	0.669383	0.809935	0.4884	0.443656	0.512666	0.54535	0.243243	0.573394	0.535657	0.145816
			0.1	1.1841	1.0374	1.08885	1.34376	1.54552	1.27375	1.2316	1.12251	1.33356	1.24012	0.147157		0.1	1.15286	1.25562	1.26189	0.654897	0.928571	0.538793	0.734878	0.762045	0.760679	0.894471	0.253457		0.1	0.674419	0.756694	0.539957	0.824176	0.576752	0.75392	0.574053	0.567568	0.602064	0.652178	0.0974163
			0.14	1.40033	1.47285	1.21951	2.04573	2.16373	1.82427	1.78369	1.46896	1.28292	1.62911	0.318224		0.14	1.40905	1.33058	1.2436	0.82574	0.952381	1.04167	0.833804	0.8235	0.980105	1.04894	0.2129		0.14	0.906977	0.640279	1.07991	0.915751	0.887311	0.904704	0.97589	0.567568	1.00344	0.875759	0.157051
			0.18	1.63715	1.52408	1.66594	1.94545	2.26677	1.92142	1.65629	1.82927	1.40108	1.76083	0.245228		0.18	1.5158	1.66792	1.59108	0.82574	1.2619	1.14943	1.22951	1.22911	1.02399	1.27716	0.257592		0.18	1.11628	1.07683	1.43089	1.03785	1.04259	1.47768	1.14811	0.783784	1.14679	1.14009	0.197237
			0.22	1.86367	1.76742	2.03615	2.17609	2.15436	2.12651	1.85447	1.70455	1.70493	1.93202	0.1822		0.22	1.87874	1.44303	1.59108	1.1959	1.30952	0.969828	1.20124	1.30285	1.17028	1.34027	0.252113		0.22	1.18605	1.16414	1.2689	1.19048	1.02041	1.20627	1.17681	0.945946	1.2328	1.15464	0.0978964
			0.26	1.91516	1.98514	1.69861	1.93542	1.66729	1.7595	1.69875	2.12029	1.95814	1.85981	0.149465		0.26	1.6012	1.76162	1.71909	1.22437	1.45238	1.50862	1.42736	1.35202	1.4921	1.50431	0.160579		0.26	1	1.16414	1.05292	1.31258	1.2866	1.08565	0.688863	1.16216	0.688073	1.049	0.21492
			0.3	1.771	2.19006	1.85105	1.99559	1.85463	1.96459	1.6846	1.39967	1.51924	1.80338	0.230031		0.3	1.66524	1.57421	1.79225	1.59453	1.83333	1.50862	1.32843	1.70846	1.31656	1.59129	0.173164		0.3	1.11628	1.68801	1.07991	1.31258	1.04259	1.17612	1.40643	1.40541	1.40482	1.29246	0.196474
			0.34	1.58567	2.10041	1.57883	1.65463	1.54552	1.7595	1.72707	1.63525	1.80621	1.71034	0.160826		0.34	1.30231	1.49925	1.81053	1.56606	1.69048	1.86782	1.7524	1.61013	1.52136	1.62448	0.166092		0.34	1.51163	1.45518	1.10691	1.43468	1.66371	1.50784	1.32032	1.59459	1.31881	1.43485	0.157641
			0.38	1.4827	1.63934	1.80749	1.7148	1.33009	1.32772	1.41563	1.6214	1.58677	1.54733	0.159229		0.38	1.70794	1.34933	1.42648	1.28132	1.14286	1.25718	1.3567	1.88053	1.66764	1.45222	0.230597		0.38	1.2093	1.25146	1.2689	1.19048	1.1535	1.7491	1.83697	1.27027	1.83486	1.41831	0.27809
			0.42	1.42092	1.5625	1.54617	1.02286	1.10528	1.19819	1.2316	1.53825	1.70493	1.37008	0.223712		0.42	1.30231	1.68666	1.42648	1.62301	1.21429	1.50862	1.41323	1.67158	1.74078	1.50966	0.173293		0.42	1.51163	1.36787	1.13391	1.52625	1.37533	2.05066	1.52124	1.51351	1.5195	1.50221	0.229019
			0.46	1.26647	1.29355	1.40462	0.932611	1.06782	1.32772	1.2316	1.2888	1.33356	1.23853	0.138918		0.46	1.23826	1.44303	1.5545	1.28132	1.30952	1.40086	1.3991	1.45034	1.62376	1.41119	0.118147		0.46	1.37209	1.22235	1.16091	1.43468	1.1535	1.17612	1.26292	1.7027	1.26147	1.30519	0.166769
			0.5	1.15321	1.24232	1.1324	0.862415	1.02098	0.982297	1.1325	1.23337	1.18163	1.10457	0.118322		0.5	1.15286	1.36807	1.20702	1.59453	1.35714	1.6523	1.56868	1.56096	1.47747	1.43767	0.166755		0.5	1.04651	1.33877	1.45788	1.06838	1.57498	1.17612	1.54994	1.89189	1.49083	1.39948	0.25722
			0.54	1.09143	1.10143	0.903746	0.872443	0.955414	0.906736	0.976784	1.03936	1.13099	0.997593	0.0907167		0.54	0.982067	1.40555	1.26189	1.1959	1.30952	1.90374	1.61108	1.21681	1.55061	1.38191	0.257168		0.54	1.39535	1.25146	1.2959	1.06838	1.5528	1.3269	1.23421	1.18919	1.2328	1.283	0.12835
			0.58	1.05025	0.998975	1.06707	0.711994	0.786812	0.863558	0.920159	0.845344	1.01283	0.917443	0.116978		0.58	1.23826	0.843328	0.969276	1.11048	1.16667	1.22126	1.3567	1.22911	1.31656	1.16129	0.155275		0.58	1.02326	1.07683	1.2959	1.3431	1.04259	1.35706	1.29162	1.48649	1.29014	1.24522	0.151187
			0.62	0.823723	1.08863	0.903746	0.691937	0.721244	0.712435	0.637033	0.720621	0.928427	0.803088	0.137213		0.62	0.918019	0.89955	0.914411	1.28132	1.42857	1.07759	1.17298	1.05703	0.965477	1.07944	0.173379		0.62	1.32558	1.07683	1.1879	1.03785	1.22005	0.814234	1.14811	1.27027	1.14679	1.1364	0.141679
			0.66	0.741351	0.627561	1.00174	0.661853	0.580742	0.604491	0.665345	0.734479	0.759622	0.708576	0.119298		0.66	0.832622	0.843328	0.731529	1.1959	0.952381	1.04167	1.08819	1.11849	1.09713	0.989026	0.148018		0.66	1.04651	0.785797	0.782937	0.976801	1.06477	0.66345	1.20551	1.08108	1.20413	0.978999	0.182474
			0.7	0.586903	0.550717	0.533537	0.451264	0.515174	0.518135	0.566251	0.623614	0.573937	0.546615	0.0468609		0.7	0.683177	0.505997	0.694952	0.854214	0.690476	0.646552	1.22951	0.725172	0.877706	0.767528	0.193283		0.7	1.09302	0.960419	0.917927	1.12943	1.10914	0.66345	1.17681	1.02703	1.14679	1.02489	0.151602
			0.74	0.56631	0.409836	0.402875	0.421179	0.393406	0.50734	0.481314	0.568182	0.523295	0.47486	0.0661992		0.74	0.661827	0.505997	0.694952	0.882688	0.761905	0.718391	0.862069	0.762045	0.789936	0.737757	0.106479		0.74	1.06977	0.756694	0.75594	0.763126	0.887311	0.633293	0.947187	0.891892	0.946101	0.850146	0.125693
			0.78	0.432455	0.332992	0.468206	0.391095	0.44024	0.291451	0.424689	0.485033	0.422012	0.409797	0.0588197		0.78	0.555081	0.412294	0.402341	0.797267	0.904762	0.610632	0.678349	0.70059	0.716793	0.642012	0.157141		0.78	1.04651	1.10594	0.75594	0.518926	0.643301	0.482509	0.803674	0.783784	0.774083	0.768296	0.197924
			0.82	0.308896	0.268955	0.283101	0.381067	0.290371	0.496546	0.481314	0.457317	0.472654	0.382247	0.0901697		0.82	0.426985	0.318591	0.475494	0.740319	0.619048	0.574713	0.593556	0.614553	0.614394	0.553072	0.118303		0.82	0.953488	0.552969	0.836933	0.641026	0.576752	0.75392	0.832377	0.837838	0.802752	0.754228	0.127722
			0.86	0.247117	0.256148	0.283101	0.381067	0.243537	0.129534	0.339751	0.36031	0.388251	0.292091	0.0790686		0.86	0.384287	0.337331	0.20117	0.541002	0.642857	0.287356	0.395704	0.46706	0.409596	0.407374	0.124443		0.86	0.44186	0.640279	0.701944	0.793651	0.754215	0.542823	0.487945	0.567568	0.487385	0.601963	0.119178
			0.9	0.257414	0.140881	0.272213	0.220618	0.177969	0.269862	0.368063	0.207871	0.185685	0.233397	0.063483		0.9	0.341588	0.318591	0.292612	0.569476	0.190476	0.466954	0.31091	0.319567	0.336454	0.349625	0.102352		0.9	0.55814	0.669383	0.512959	0.396825	0.643301	0.331725	0.516648	0.594595	0.516055	0.526626	0.102653
			0.94	0.205931	0.115266	0.195993	0.160449	0.140502	0.194301	0.368063	0.29102	0.101283	0.196979	0.0806643		0.94	0.213493	0.206147	0.164594	0.398633	0.357143	0.251437	0.254381	0.344149	0.248683	0.270962	0.073827		0.94	0.44186	0.407451	0.323974	0.579976	0.377107	0.361882	0.401837	0.378378	0.401376	0.408205	0.0681689
			0.98	0.123558	0.0640369	0.163328	0.170477	0.177969	0.140328	0.212344	0.277162	0.185685	0.168321	0.0556487		0.98	0.234842	0.0937031	0.182882	0.370159	0.166667	0.179598	0.18372	0.172075	0.19017	0.197091	0.0702005		0.98	0.348837	0.494761	0.431965	0.42735	0.288376	0.271411	0.200918	0.486486	0.200688	0.350088	0.108924
			1.02	0.113262	0.0640369	0.108885	0.100281	0.0749344	0.118739	0.127407	0.166297	0.118163	0.110223	0.0280148		1.02	0.149445	0.149925	0.0731529	0.199317	0.190476	0.143678	0.169587	0.110619	0.160913	0.149679	0.0366195		1.02	0.162791	0.291036	0.323974	0.396825	0.39929	0.572979	0.258324	0.27027	0.258028	0.325946	0.111334
			1.06	0.133855	0.0512295	0.087108	0.120337	0.0749344	0.0323834	0.099094	0.124723	0.0844024	0.0897852	0.0320088		1.06	0.0853971	0.112444	0.0914411	0.199317	0.142857	0.215517	0.0989259	0.0614553	0.146284	0.128182	0.0494044		1.06	0.186047	0.203725	0.107991	0.213675	0.221828	0.361882	0.114811	0.108108	0.114679	0.181416	0.0784688
			1.1	0.102965	0.0896516	0.065331	0.0200562	0.0374672	0.0215889	0.127407	0.0415743	0.118163	0.0693561	0.0391729		1.1	0.0640478	0	0.0365764	0.113895	0.119048	0.143678	0.141323	0.0491642	0.102399	0.0855701	0.0473784		1.1	0.116279	0.174622	0.134989	0.18315	0.15528	0.241255	0.0861079	0.0810811	0.0860092	0.139864	0.0510174
			1.14	0.0617792	0	0.108885	0.0401123	0.0374672	0.0647668	0.099094	0.0692905	0	0.0534883	0.0361354		1.14	0.0213493	0.0187406	0.0365764	0.0854214	0.119048	0.0718391	0	0.0737463	0.0438853	0.0522896	0.0357949		1.14	0.255814	0.145518	0.215983	0.213675	0.15528	0.0603136	0.0574053	0.0540541	0.0573394	0.135042	0.076047
			1.18	0.0617792	0	0.065331	0.0401123	0.0093668	0.0323834	0	0.110865	0.0506415	0.0411643	0.034051		1.18	0.0426985	0.0562219	0.0548647	0.0569476	0.047619	0	0.0141323	0.0245821	0.0438853	0.0378835	0.0192015		1.18	0.0465116	0.116414	0.107991	0.0610501	0.110914	0.0904704	0	0.0540541	0	0.0652673	0.0423938
			1.22	0.0205931	0.0512295	0.021777	0.0200562	0.0374672	0.0323834	0.0283126	0.0277162	0	0.026615	0.0132164		1.22	0	0	0	0.0569476	0.047619	0.0359195	0.0282646	0.0245821	0	0.0214814	0.0212156		1.22	0.0930233	0	0.188985	0.0915751	0.133097	0.150784	0.0287026	0.0540541	0.0286697	0.0854323	0.0597074
			1.26	0.0411862	0	0.021777	0.0300842	0.0187336	0	0.0283126	0	0	0.015566	0.015083		1.26	0	0.0187406	0	0.0284738	0.0238095	0.107759	0	0.0122911	0.0292569	0.0244812	0.0315416		1.26	0.0232558	0.174622	0.134989	0.0915751	0.0443656	0.0904704	0	0	0	0.062142	0.0605899
			1.3	0.0102965	0	0.021777	0.0100281	0.0187336	0	0	0.0138581	0.0168805	0.0101749	0.00800703		1.3	0	0	0	0.0284738	0.0238095	0	0.0141323	0	0.0146284	0.00900489	0.0108606		1.3	0.0465116	0	0	0.0610501	0.0221828	0.120627	0	0	0	0.0278191	0.0393959
			1.34	0.0308896	0.0128074	0.0108885	0.0300842	0	0.0215889	0	0.0138581	0.0168805	0.0152219	0.0105385		1.34	0	0	0.0182882	0	0.047619	0	0	0	0.0146284	0.00894841	0.0152584		1.34	0	0	0	0.030525	0.0221828	0	0.0287026	0	0.0286697	0.0122311	0.0138373
			1.38	0.0102965	0.0128074	0.021777	0	0	0.0107945	0.0283126	0.0138581	0	0.0108718	0.00937309		1.38	0	0.0187406	0	0.0569476	0.0238095	0	0	0	0	0.0110553	0.0184426		1.38	0.0232558	0.0291036	0.0539957	0.030525	0.0443656	0.0301568	0	0.027027	0	0.0264922	0.0167559
			1.42	0.0102965	0.0256148	0.0108885	0	0.0093668	0.0107945	0.0141563	0	0	0.00901304	0.00784742		1.42	0	0.0187406	0	0.0284738	0	0	0.0141323	0	0	0.0068163	0.010239		1.42	0	0.0291036	0.0269978	0	0.0443656	0.0301568	0	0	0	0.0145138	0.0168582
			1.46	0	0	0	0.0100281	0	0	0	0	0	0.00111423	0.00315152		1.46	0.0213493	0.0187406	0	0	0.047619	0	0.0141323	0	0	0.0113157	0.0153547		1.46	0	0.0582072	0.0269978	0	0.0443656	0	0	0	0	0.0143967	0.0216535
			1.5	0	0.0256148	0.0108885	0	0	0	0	0	0.0168805	0.00593153	0.00908588		1.5	0	0.0374813	0	0	0	0	0	0	0	0.00416458	0.0117792		1.5	0	0	0	0	0.0221828	0	0	0	0	0.00246475	0.00697138
			1.54	0	0	0	0	0	0.0107945	0	0	0	0.00119939	0.00339238		1.54	0.0213493	0.0187406	0	0	0	0	0	0	0	0.00445443	0.00835613		1.54	0	0	0.0269978	0	0	0	0	0	0	0.00299976	0.0084846
			1.58	0	0	0	0	0	0	0	0.0138581	0	0.00153979	0.00435518		1.58	0	0.0374813	0	0	0	0.0359195	0	0	0	0.00815564	0.0152623		1.58	0	0.0291036	0	0	0	0.0301568	0	0	0	0.00658449	0.012321
			1.62	0	0	0	0	0	0	0.0283126	0	0	0.00314584	0.00889778		1.62	0	0	0	0	0.0238095	0	0	0	0	0.0026455	0.00748261		1.62	0.0232558	0	0	0	0	0	0	0	0	0.00258398	0.0073086
			1.66	0.0102965	0	0	0	0	0	0	0	0	0.00114406	0.00323589		1.66	0	0	0	0.0284738	0	0	0	0	0	0.00316376	0.00894845		1.66	0	0	0	0	0	0	0	0	0	0	0
			1.7	0.0102965	0	0	0.0100281	0	0	0	0	0.0168805	0.0041339	0.00612581		1.7	0	0	0	0	0	0	0	0	0	0	0		1.7	0	0	0	0.030525	0	0	0	0	0	0.00339167	0.00959309
			1.74	0	0	0	0	0	0	0	0	0	0	0		1.74	0	0	0	0	0	0	0	0	0	0	0		1.74	0.0232558	0.0291036	0	0	0	0.0301568	0	0	0	0.00916847	0.0130841
			1.78	0	0	0	0	0	0	0	0	0	0	0		1.78	0	0	0	0	0	0	0	0	0	0	0		1.78	0	0	0	0	0	0	0	0	0	0	0
			1.82	0.0102965	0	0	0	0	0	0	0	0	0.00114406	0.00323589		1.82	0	0	0	0	0	0	0	0	0	0	0		1.82	0	0.0291036	0	0	0	0	0	0	0	0.00323373	0.00914638
			1.86	0	0	0	0	0	0	0	0	0	0	0		1.86	0.0213493	0	0	0	0	0	0	0	0	0.00237214	0.00670943		1.86	0	0	0	0.030525	0	0	0	0	0	0.00339167	0.00959309
			1.9	0	0	0	0	0	0	0	0	0	0	0		1.9	0	0	0	0	0	0	0	0	0	0	0		1.9	0	0	0	0	0	0	0	0	0	0	0
			1.94	0	0	0	0	0	0.0107945	0	0	0	0.00119939	0.00339238		1.94	0	0	0	0	0	0	0	0	0	0	0		1.94	0	0	0	0	0	0	0	0	0	0	0
			1.98	0	0	0	0	0	0	0	0	0	0	0		1.98	0	0	0	0	0	0	0	0	0	0	0		1.98	0	0	0	0	0	0	0	0	0	0	0

## Sheet: Diffusion
Paremeters of diffusion analysis in vitro
		WT (1% PIP2)	1 state model	2 state model					1 state model	2 state model		WT (5% PIP2)	1 state model	2 state model					1 state model	2 state model		WT (10% PIP2)	1 state model	2 state model					1 state model	2 state model
			D (mm2 sec-1)	a1	a2	D1 (mm2 sec-1)	D2 (mm2 sec-1)	Average D (mm2 sec-1)	AIC				D (mm2 sec-1)	a1	a2	D1 (mm2 sec-1)	D2 (mm2 sec-1)	Average D (mm2 sec-1)	AIC				D (mm2 sec-1)	a1	a2	D1 (mm2 sec-1)	D2 (mm2 sec-1)	Average D (mm2 sec-1)	AIC
		Average	4.95411	0.315989	0.684011	3.50407	5.79747	4.95411	119.352	113.722		Average	3.94678	0.26343	0.73657	2.01047	4.48001	3.94678	-97.647	-123.474		Average	3.17964	0.376151	0.623849	1.20255	4.37297	3.17964	-378.65	-522.338
		Standard deviation	0.4469	0.113252	0.113252	0.802406	1.38589	0.4469	154.949	147.204		Standard deviation	0.198851	0.102842	0.102842	1.26587	0.307609	0.198851	180.891	154.357		Standard deviation	0.259637	0.045642	0.045642	0.316031	0.335507	0.259637	197.435	237.632
		Movie #1	5.23385	0.262973	0.737027	2.85964	6.08097	5.23385	151.134	150.6		Movie #1	4.2008	0.333413	0.666587	2.74243	4.93025	4.2008	-47.8866	-50.8014		Movie #1	3.35824	0.362834	0.637166	1.22568	4.57262	3.35824	-270.802	-398.398
		Movie #2	5.28607	0.290914	0.709086	2.5147	6.42307	5.28607	177.249	169.683		Movie #2	3.62723	0.352955	0.647045	2.25907	4.37355	3.62723	-190.234	-195.165		Movie #2	2.99786	0.412157	0.587843	1.77203	3.85733	2.99786	-679.648	-705.606
		Movie #3	5.47393	0.689864	0.310136	3.71437	9.38788	5.47393	219.017	194.952		Movie #3	3.7345	0.362495	0.637505	2.28216	4.56032	3.7345	-108.352	-116.82		Movie #3	3.36159	0.395188	0.604812	1.59979	4.51276	3.36159	-429.031	-496.758
		Movie #4	5.40351	0.276024	0.723976	2.88971	6.36192	5.40351	329.581	321.741		Movie #4	3.90855	0.313837	0.686163	2.9716	4.33709	3.90855	-177.004	-175.809		Movie #4	2.9307	0.457038	0.542962	0.982606	4.57051	2.9307	-447.392	-738.751
		Movie #5	5.60202	0.289568	0.710432	2.46474	6.88076	5.60202	363.793	344.833		Movie #5	4.08224	0.308296	0.691704	3.57428	4.30864	4.08224	-210.118	-208.001		Movie #5	2.74693	0.368914	0.631086	0.718583	3.93264	2.74693	-648.648	-952.849
		Movie #6	5.12795	0.297455	0.702545	2.29671	6.32668	5.12795	297.29	276.118		Movie #6	3.79219	0.328523	0.671477	3.31402	4.02614	3.79219	-460.999	-458.994		Movie #6	2.94122	0.391109	0.608891	0.946384	4.22256	2.94122	-431.768	-631.291
		Movie #7	4.74455	0.277209	0.722791	4.1571	4.96985	4.74455	52.1756	54.3094		Movie #7	3.93858	0.121465	0.878535	0.283585	4.44392	3.93858	85.9701	3.73219		Movie #7	3.46168	0.363217	0.636783	0.984147	4.87485	3.46168	-26.1095	-192.241
		Movie #8	4.56297	0.286792	0.713208	4.15489	4.72706	4.56297	-38.9564	-36.8146		Movie #8	3.97448	0.0741531	0.925847	0.138764	4.28169	3.97448	50.5115	-19.3647		Movie #8	3.50307	0.356413	0.643587	1.33243	4.70516	3.50307	-211.499	-288.846
		Movie #9	4.34222	0.284276	0.715724	4.24418	4.38116	4.34222	-82.1307	-80.0818		Movie #9	4.26242	0.175734	0.824266	0.528371	5.05853	4.26242	179.29	109.96		Movie #9	3.31545	0.278494	0.721506	1.26132	4.10832	3.31545	-262.957	-296.304
		Movie #10	4.84193	0.260895	0.739105	4.69896	4.8924	4.84193	40.062	42.1045
		Movie #11	4.16905	0.29429	0.70571	4.03884	4.22335	4.16905	-115.688	-113.635
		Movie #12	4.66122	0.281607	0.718393	4.01497	4.91455	4.66122	38.6972	40.8514
		R47A (1% PIP2)										R47A (5% PIP2)										R47A (10% PIP2)
		Average	4.7437	0.27169	0.72831	3.64553	5.17962	4.7437	55.9775	54.3632		Average	4.30963	0.345089	0.654911	2.68733	5.3306	4.30963	-3.18181	-14.8671		Average	3.98008	0.276419	0.723581	2.79418	4.38698	3.98008	-134.49	-146.709
		Standard deviation	0.488263	0.026776	0.026776	1.25643	0.465757	0.488263	69.21	67.7538		Standard deviation	0.390675	0.161991	0.161991	0.82164	1.08523	0.390675	131.012	134.674		Standard deviation	0.469639	0.0716676	0.0716676	1.40084	0.438488	0.469639	123.705	125.821
		Movie #1	4.26367	0.300922	0.699078	2.24787	5.13138	4.26367	26.9647	23.8951		Movie #1	4.44677	0.332373	0.667627	2.31019	5.51045	4.44677	107.096	89.127		Movie #1	3.54203	0.194672	0.805328	0.728768	4.22208	3.54203	-89.0227	-136.239
		Movie #2	4.47245	0.288336	0.711664	1.56956	5.64858	4.47245	110.198	89.0279		Movie #2	4.16737	0.846209	0.153791	3.34527	8.69083	4.16737	53.4457	14.4766		Movie #2	3.38638	0.392576	0.607424	1.52327	4.5905	3.38638	-117.22	-163.42
		Movie #3	4.65189	0.275553	0.724447	2.37464	5.51807	4.65189	72.9232	70.6005		Movie #3	3.62789	0.373105	0.626895	1.88369	4.66598	3.62789	-299.828	-336.001		Movie #3	3.2789	0.126357	0.873643	0.602889	3.66593	3.2789	-277.653	-303.695
		Movie #4	5.18943	0.262477	0.737523	4.23887	5.52772	5.18943	116.691	118.674		Movie #4	4.58643	0.142365	0.857635	1.02728	5.17724	4.58643	132.087	111.199		Movie #4	4.80897	0.264949	0.735051	4.34352	4.97674	4.80897	50.7089	52.8679
		Movie #5	5.51493	0.22987	0.77013	5.20933	5.60615	5.51493	136.614	138.689		Movie #5	4.30746	0.325702	0.674298	2.99874	4.9396	4.30746	-74.7088	-76.8579		Movie #5	4.39324	0.2949	0.7051	2.67348	5.11252	4.39324	19.0393	18.1252
		Movie #6	5.48186	0.231399	0.768601	5.35038	5.52144	5.48186	96.3674	98.3955		Movie #6	4.13665	0.332919	0.667081	2.80874	4.79936	4.13665	-128.864	-132.555		Movie #6	4.17308	0.309123	0.690877	3.31535	4.55686	4.17308	-45.647	-43.5642
		Movie #7	4.43116	0.272315	0.727685	4.19419	4.51984	4.43116	16.1604	18.2763		Movie #7	4.15069	0.298414	0.701586	2.46345	4.86835	4.15069	-37.2893	-39.4291		Movie #7	4.16287	0.296285	0.703715	4.08032	4.19762	4.16287	-213.548	-211.504
		Movie #8	4.54086	0.2697	0.7303	4.17891	4.67452	4.54086	29.8738	32.0616		Movie #8	4.72052	0.265695	0.734305	2.6878	5.45603	4.72052	129.735	128.504		Movie #8	3.95399	0.307893	0.692107	3.86394	3.99405	3.95399	-327.344	-325.287
		Movie #9	4.14705	0.314638	0.685362	3.44607	4.46886	4.14705	-101.994	-100.351		Movie #9	4.8725	0.279779	0.720221	3.3359	5.46941	4.8725	123.977	123.794		Movie #9	4.12123	0.301011	0.698989	4.01606	4.16652	4.12123	-209.719	-207.662
												Movie #10	4.8941	0.268753	0.731247	3.73784	5.31905	4.8941	109.077	110.808
												Movie #11	4.03919	0.302336	0.697664	3.92011	4.09079	4.03919	-126.724	-124.673
												Movie #12	3.76602	0.373415	0.626585	1.72891	4.98005	3.76602	-26.1864	-46.7984
		N4 (1% PIP2)										N4 (5% PIP2)										N4 (10% PIP2)
		Average	4.78307	0.347624	0.652376	3.63276	5.76723	4.78307	61.3555	53.1283		Average	4.78662	0.280426	0.719574	2.61065	5.58936	4.78662	109.136	97.9048		Average	4.92985	0.229927	0.770073	3.14376	5.35937	4.92985	121.805	115.313
		Standard deviation	0.607222	0.192017	0.192017	0.896311	1.25385	0.607222	110.142	123.419		Standard deviation	0.426946	0.12691	0.12691	1.23563	0.647046	0.426946	91.6461	86.3386		Standard deviation	0.249602	0.0727886	0.0727886	1.57753	0.602236	0.249602	99.9509	91.9781
		Movie #1	4.86152	0.286873	0.713127	2.58447	5.77752	4.86152	137.851	133.925		Movie #1	4.53437	0.545965	0.454035	2.69294	6.74865	4.53437	103.159	74.5498		Movie #1	5.04009	0.242297	0.757703	4.66793	5.15911	5.04009	141.637	143.762
		Movie #2	4.8456	0.270751	0.729249	2.66772	5.65419	4.8456	122.811	121.543		Movie #2	4.7688	0.335232	0.664768	2.19868	6.06487	4.7688	150.953	127.232		Movie #2	5.19441	0.25199	0.74801	2.55338	6.08412	5.19441	188.043	185.326
		Movie #3	5.28987	0.273346	0.726654	3.18381	6.08211	5.28987	202.368	200.949		Movie #3	5.09244	0.126058	0.873942	1.27636	5.64287	5.09244	214.758	205.608		Movie #3	5.03622	0.0951156	0.904884	0.337656	5.5301	5.03622	260.498	221.546
		Movie #4	3.4399	0.520009	0.479991	1.83063	5.18334	3.4399	-156.746	-220.494		Movie #4	4.19226	0.336677	0.663323	1.96513	5.32267	4.19226	19.803	3.09985		Movie #4	5.12628	0.107188	0.892812	1.09436	5.61033	5.12628	169.336	162.751
		Movie #5	3.78897	0.669697	0.330303	2.57934	6.24152	3.78897	-86.3484	-130.724		Movie #5	5.60716	0.27281	0.72719	3.6952	6.32445	5.60716	174.692	174.031		Movie #5	5.16358	0.244672	0.755328	3.977	5.54795	5.16358	195.649	197.945
		Movie #6	4.23124	0.913105	0.0868947	3.68772	9.94256	4.23124	46.9136	20.713		Movie #6	5.1024	0.071199	0.928801	0.292425	5.47112	5.1024	253.182	224.873		Movie #6	4.95714	0.326891	0.673109	2.08313	6.35289	4.95714	179.956	159.281
		Movie #7	4.38295	0.292251	0.707749	4.25548	4.43559	4.38295	-142.2	-140.146		Movie #7	4.20116	0.293637	0.706363	3.32912	4.56367	4.20116	-43.9473	-41.6985		Movie #7	4.52332	0.269477	0.730523	4.42067	4.56118	4.52332	-8.64951	-6.6156
		Movie #8	4.86487	0.257069	0.742931	4.77816	4.89488	4.86487	42.4622	44.4885		Movie #8	4.87417	0.259586	0.740414	4.41764	5.03423	4.87417	66.7761	68.9429		Movie #8	4.84605	0.261437	0.738563	4.77604	4.87084	4.84605	-27.1517	-25.1341
		Movie #9	4.71085	0.269086	0.730914	4.33187	4.85037	4.71085	40.3371	42.4811		Movie #9	4.70678	0.282667	0.717333	3.62838	5.13173	4.70678	42.8445	44.5045		Movie #9	4.48152	0.270279	0.729721	4.38364	4.51777	4.48152	-3.07499	-1.04598
		Movie #10	5.39126	0.244588	0.755412	3.64637	5.95622	5.39126	163.521	165.292
		Movie #11	5.18372	0.221963	0.778037	4.83258	5.28389	5.18372	187.214	189.319
		Movie #12	5.87697	0.213507	0.786493	3.36878	6.55786	5.87697	173.244	174.864
		Movie #13	5.11203	0.268652	0.731348	3.8193	5.58691	5.11203	90.3401	91.9551
		Movie #14	5.14747	0.248488	0.751512	4.88005	5.23589	5.14747	67.99	70.0607
		Movie #15	4.61883	0.264973	0.735027	4.04506	4.82567	4.61883	30.5755	32.6998

## Sheet: Fig. 2h
Fig. 2h	Dissociation curve of wild-type PTEN
	1% PIP2																5% PIP2													10% PIP2
	Time (sec)	Number of molecules															Time (sec)	Number of molecules												Time (sec)	Number of molecules
		Movie #1	Movie #2	Movie #3	Movie #4	Movie #5	Movie #6	Movie #7	Movie #8	Movie #9	Movie #10	Movie #11	Movie #12	Average	Standard deviation			Movie #1	Movie #2	Movie #3	Movie #4	Movie #5	Movie #6	Movie #7	Movie #8	Movie #9	Average	Standard deviation			Movie #1	Movie #2	Movie #3	Movie #4	Movie #5	Movie #6	Movie #7	Movie #8	Movie #9	Average	Standard deviation
	0	1	1	1	1	1	1	1	1	1	1	1	1	1	0		0	1	1	1	1	1	1	1	1	1	1	0		0	1	1	1	1	1	1	1	1	1	1	0
	0.0333333	0.246	0.232	0.228	0.396	0.35	0.384	0.478	0.474	0.452	0.384	0.442	0.422	0.374	0.0880114		0.0333333	0.412	0.446	0.384	0.632	0.716	0.676	0.426	0.426	0.358	0.497333	0.129196		0.0333333	0.568	0.646	0.582	0.534	0.518	0.534	0.452	0.426	0.39	0.516667	0.0765071
	0.05	0.092	0.106	0.092	0.218	0.19	0.212	0.312	0.312	0.278	0.196	0.238	0.26	0.208833	0.0752926		0.05	0.242	0.266	0.234	0.45	0.512	0.52	0.24	0.254	0.154	0.319111	0.128437		0.05	0.394	0.442	0.402	0.36	0.366	0.366	0.266	0.26	0.214	0.341111	0.0720007
	0.0666667	0.036	0.052	0.032	0.154	0.122	0.146	0.232	0.226	0.202	0.122	0.126	0.178	0.135667	0.0659688		0.0666667	0.15	0.188	0.166	0.338	0.41	0.384	0.164	0.178	0.108	0.231778	0.106435		0.0666667	0.288	0.314	0.304	0.276	0.258	0.29	0.178	0.156	0.144	0.245333	0.0631189
	0.0833333	0.028	0.024	0	0.126	0.106	0.112	0.164	0.172	0.156	0.088	0.096	0.132	0.100333	0.0543252		0.0833333	0.098	0.126	0.126	0.264	0.324	0.308	0.128	0.14	0.074	0.176444	0.0895409		0.0833333	0.226	0.25	0.242	0.212	0.212	0.246	0.132	0.118	0.116	0.194889	0.0532425
	0.1	0.024	0.02	0	0.096	0.084	0.092	0.126	0.144	0.128	0.052	0.048	0.094	0.0756667	0.0445783		0.1	0.068	0.08	0.086	0.206	0.266	0.254	0.1	0.124	0.052	0.137333	0.0777917		0.1	0.192	0.198	0.186	0.16	0.172	0.184	0.098	0.096	0.094	0.153333	0.0418463
	0.116667	0.02	0	0	0.086	0.062	0.07	0.106	0.118	0.098	0.036	0.032	0.07	0.0581667	0.0386476		0.116667	0.048	0.06	0.054	0.156	0.22	0.216	0.074	0.106	0.038	0.108	0.0678167		0.116667	0.168	0.16	0.156	0.132	0.134	0.152	0.08	0.076	0.08	0.126444	0.0354749
	0.133333	0	0	0	0.068	0.056	0.054	0.076	0.106	0.082	0	0	0.054	0.0413333	0.0374463		0.133333	0.036	0.05	0.042	0.128	0.172	0.19	0.062	0.094	0.036	0.09	0.0564742		0.133333	0.154	0.126	0.13	0.106	0.124	0.134	0.072	0.066	0.072	0.109333	0.0301846
	0.15	0	0	0	0.06	0.046	0.048	0.068	0.082	0.066	0	0	0.044	0.0345	0.030791		0.15	0.024	0.04	0.032	0.092	0.146	0.168	0.046	0.074	0.03	0.0724444	0.049958		0.15	0.138	0.106	0.104	0.084	0.102	0.114	0.06	0.056	0.06	0.0915556	0.0267628
	0.166667	0	0	0	0.058	0.042	0.042	0.052	0.07	0.058	0	0	0.028	0.0291667	0.0265136		0.166667	0.02	0.034	0.03	0.078	0.12	0.146	0.038	0.07	0.022	0.062	0.0428019		0.166667	0.112	0.084	0.096	0.076	0.092	0.096	0.052	0.048	0.056	0.0791111	0.0213148
	0.183333	0	0	0	0.05	0.04	0.038	0.048	0.056	0.052	0	0	0.02	0.0253333	0.0230699		0.183333	0	0.03	0.026	0.062	0.098	0.128	0.026	0.056	0	0.0473333	0.040901		0.183333	0.098	0.068	0.076	0.062	0.082	0.09	0.046	0.038	0.05	0.0677778	0.0194009
	0.2	0	0	0	0.046	0.032	0.038	0.044	0.044	0.048	0	0	0	0.021	0.0213464		0.2	0	0.026	0	0.056	0.074	0.108	0.026	0.048	0	0.0375556	0.0353368		0.2	0.092	0.05	0.064	0.056	0.074	0.078	0.042	0.038	0.05	0.0604444	0.0169385
	0.216667	0	0	0	0.036	0.03	0.036	0.038	0.038	0.044	0	0	0	0.0185	0.0187283		0.216667	0	0.022	0	0.05	0.058	0.092	0.024	0.036	0	0.0313333	0.0295296		0.216667	0.076	0.046	0.06	0.05	0.06	0.068	0.04	0.034	0.046	0.0533333	0.0128582
	0.233333	0	0	0	0.034	0.026	0.024	0.034	0.038	0.04	0	0	0	0.0163333	0.016849		0.233333	0	0.022	0	0.038	0.056	0.07	0	0.026	0	0.0235556	0.0250471		0.233333	0.074	0.034	0.046	0.042	0.054	0.056	0.034	0.034	0.046	0.0466667	0.0124365
	0.25	0	0	0	0.028	0.024	0.024	0.032	0.03	0.03	0	0	0	0.014	0.0141657		0.25	0	0	0	0.03	0.048	0.058	0	0.02	0	0.0173333	0.0217664		0.25	0.058	0.03	0.036	0.042	0.048	0.048	0.03	0.03	0.042	0.0404444	0.00927495
	0.266667	0	0	0	0.028	0.02	0.02	0.028	0.024	0.03	0	0	0	0.0125	0.0128095		0.266667	0	0	0	0.026	0.04	0.056	0	0	0	0.0135556	0.0204348		0.266667	0.05	0.028	0.032	0.04	0.044	0.046	0.028	0.026	0.04	0.0371111	0.00833259
	0.283333	0	0	0	0.026	0	0	0.022	0.022	0.028	0	0	0	0.00816667	0.0116464		0.283333	0	0	0	0.022	0.038	0.05	0	0	0	0.0122222	0.0185099		0.283333	0.046	0.024	0.032	0.038	0.042	0.042	0.026	0.024	0.03	0.0337778	0.00796908
	0.3	0	0	0	0.024	0	0	0	0.02	0.028	0	0	0	0.006	0.0105198		0.3	0	0	0	0.02	0.036	0.044	0	0	0	0.0111111	0.0167362		0.3	0.046	0	0.028	0.032	0.038	0.04	0.026	0.024	0.03	0.0293333	0.0123648
	0.316667	0	0	0	0.022	0	0	0	0	0.026	0	0	0	0.004	0.00898146		0.316667	0	0	0	0	0.03	0.038	0	0	0	0.00755556	0.0142604		0.316667	0.046	0	0.028	0.03	0.038	0.038	0.024	0.022	0.026	0.028	0.0123288
	0.333333	0	0	0	0.022	0	0	0	0	0.022	0	0	0	0.00366667	0.00819892		0.333333	0	0	0	0	0.026	0.036	0	0	0	0.00688889	0.0131017		0.333333	0.04	0	0.026	0.03	0.034	0.038	0.024	0.02	0.024	0.0262222	0.0112524
	0.35	0	0	0	0.02	0	0	0	0	0.02	0	0	0	0.00333333	0.00745356		0.35	0	0	0	0	0.022	0.03	0	0	0	0.00577778	0.0109725		0.35	0.038	0	0.024	0.026	0.03	0.038	0.022	0.02	0.024	0.0246667	0.0106667
																	0.366667	0	0	0	0	0.02	0.028	0	0	0	0.00533333	0.0101544		0.366667	0.038	0	0.024	0.024	0.026	0.032	0.022	0.02	0.024	0.0233333	0.00975249
																	0.383333	0	0	0	0	0	0.024	0	0	0	0.00266667	0.00754247		0.383333	0.034	0	0.02	0.022	0.022	0.028	0.022	0.02	0.024	0.0213333	0.00864099
																	0.4	0	0	0	0	0	0.022	0	0	0	0.00244444	0.00691393		0.4	0.032	0	0.02	0.022	0.02	0.026	0	0	0.02	0.0155556	0.0115769
																	0.416667	0	0	0	0	0	0.022	0	0	0	0.00244444	0.00691393		0.416667	0.03	0	0.02	0.022	0.02	0.026	0	0	0.02	0.0153333	0.0112744
																	0.433333	0	0	0	0	0	0.022	0	0	0	0.00244444	0.00691393		0.433333	0.028	0	0.02	0.02	0.02	0.024	0	0	0	0.0124444	0.0113833
																	0.45	0	0	0	0	0	0.022	0	0	0	0.00244444	0.00691393		0.45	0.026	0	0.02	0.02	0.02	0.022	0	0	0	0.012	0.010873
																														0.466667	0.026	0	0	0.02	0	0	0	0	0	0.00511111	0.00966603
																														0.483333	0.024	0	0	0	0	0	0	0	0	0.00266667	0.00754247
																														0.5	0.02	0	0	0	0	0	0	0	0	0.00222222	0.00628539
																														0.516667	0.02	0	0	0	0	0	0	0	0	0.00222222	0.00628539

## Sheet: Fig. 3g
Fig. 3g	Dissociation curve of PTEN variants on 10% PIP2 membrane
			WT													R47A													N4
			Time (sec)	Number of molecules												Time (sec)	Number of molecules												Time (sec)	Number of molecules
				Movie #1	Movie #2	Movie #3	Movie #4	Movie #5	Movie #6	Movie #7	Movie #8	Movie #9	Average	Standard deviation			Movie #1	Movie #2	Movie #3	Movie #4	Movie #5	Movie #6	Movie #7	Movie #8	Movie #9	Average	Standard deviation			Movie #1	Movie #2	Movie #3	Movie #4	Movie #5	Movie #6	Movie #7	Movie #8	Movie #9	Average	Standard deviation
			0	1	1	1	1	1	1	1	1	1	1	0		0	1	1	1	1	1	1	1	1	1	1	0		0	1	1	1	1	1	1	1	1	1	1	0
			0.0333333	0.568	0.646	0.582	0.534	0.518	0.534	0.452	0.426	0.39	0.516667	0.0765071		0.0333333	0.424	0.452	0.422	0.34	0.354	0.367123	0.544	0.588	0.52	0.44568	0.0831736		0.0333333	0.472	0.352	0.34	0.294	0.394	0.26	0.364	0.358	0.364	0.355333	0.0561348
			0.05	0.394	0.442	0.402	0.36	0.366	0.366	0.266	0.26	0.214	0.341111	0.0720007		0.05	0.212	0.242	0.25	0.142	0.19	0.213699	0.35	0.404	0.324	0.258633	0.0793102		0.05	0.248	0.158	0.174	0.122	0.2	0.12	0.156	0.194	0.156	0.169778	0.0378822
			0.0666667	0.288	0.314	0.304	0.276	0.258	0.29	0.178	0.156	0.144	0.245333	0.0631189		0.0666667	0.144	0.164	0.172	0.064	0.118	0.10137	0.246	0.31	0.24	0.173263	0.0741966		0.0666667	0.146	0.086	0.094	0.062	0.136	0.06	0.074	0.106	0.074	0.0931111	0.0291526
			0.0833333	0.226	0.25	0.242	0.212	0.212	0.246	0.132	0.118	0.116	0.194889	0.0532425		0.0833333	0.1	0.126	0.142	0.03	0.07	0.0712329	0.204	0.234	0.19	0.129693	0.0649827		0.0833333	0.076	0.046	0.054	0.036	0.086	0.028	0.044	0.08	0.046	0.0551111	0.019439
			0.1	0.192	0.198	0.186	0.16	0.172	0.184	0.098	0.096	0.094	0.153333	0.0418463		0.1	0.07	0.108	0.116	0	0.046	0.0520548	0.164	0.176	0.152	0.0982283	0.0567475		0.1	0.048	0.028	0.04	0.028	0.052	0	0.032	0.042	0.032	0.0335556	0.0143536
			0.116667	0.168	0.16	0.156	0.132	0.134	0.152	0.08	0.076	0.08	0.126444	0.0354749		0.116667	0.056	0.09	0.09	0	0.032	0.0356164	0.126	0.148	0.118	0.0772907	0.0466284		0.116667	0.04	0.02	0.032	0.024	0.038	0	0.02	0.03	0.02	0.0248889	0.0113963
			0.133333	0.154	0.126	0.13	0.106	0.124	0.134	0.072	0.066	0.072	0.109333	0.0301846		0.133333	0.042	0.058	0.074	0	0.026	0.0219178	0.108	0.126	0.1	0.0617686	0.0407732		0.133333	0.03	0	0.02	0	0.034	0	0	0.024	0	0.012	0.0138884
			0.15	0.138	0.106	0.104	0.084	0.102	0.114	0.06	0.056	0.06	0.0915556	0.0267628		0.15	0.036	0.052	0.072	0	0.026	0	0.09	0.102	0.092	0.0522222	0.0369437		0.15	0.026	0	0	0	0.032	0	0	0	0	0.00644444	0.0121391
			0.166667	0.112	0.084	0.096	0.076	0.092	0.096	0.052	0.048	0.056	0.0791111	0.0213148		0.166667	0.03	0.048	0.06	0	0.026	0	0.074	0.082	0.076	0.044	0.0298738		0.166667	0	0	0	0	0.028	0	0	0	0	0.00311111	0.00879955
			0.183333	0.098	0.068	0.076	0.062	0.082	0.09	0.046	0.038	0.05	0.0677778	0.0194009		0.183333	0.026	0.036	0.052	0	0.024	0	0.07	0.068	0.062	0.0375556	0.0256607		0.183333	0	0	0	0	0.024	0	0	0	0	0.00266667	0.00754247
			0.2	0.092	0.05	0.064	0.056	0.074	0.078	0.042	0.038	0.05	0.0604444	0.0169385		0.2	0.022	0.036	0.048	0	0.022	0	0.052	0.064	0.056	0.0333333	0.0223706		0.2	0	0	0	0	0.02	0	0	0	0	0.00222222	0.00628539
			0.216667	0.076	0.046	0.06	0.05	0.06	0.068	0.04	0.034	0.046	0.0533333	0.0128582		0.216667	0.02	0.034	0.036	0	0	0	0.046	0.058	0.046	0.0266667	0.021208
			0.233333	0.074	0.034	0.046	0.042	0.054	0.056	0.034	0.034	0.046	0.0466667	0.0124365		0.233333	0	0.028	0.034	0	0	0	0.04	0.056	0.042	0.0222222	0.0210701
			0.25	0.058	0.03	0.036	0.042	0.048	0.048	0.03	0.03	0.042	0.0404444	0.00927495		0.25	0	0.022	0.032	0	0	0	0.038	0.052	0.036	0.02	0.0192988
			0.266667	0.05	0.028	0.032	0.04	0.044	0.046	0.028	0.026	0.04	0.0371111	0.00833259		0.266667	0	0	0.026	0	0	0	0.034	0.05	0.03	0.0155556	0.0184217
			0.283333	0.046	0.024	0.032	0.038	0.042	0.042	0.026	0.024	0.03	0.0337778	0.00796908		0.283333	0	0	0	0	0	0	0.032	0.046	0.028	0.0117778	0.0172419
			0.3	0.046	0	0.028	0.032	0.038	0.04	0.026	0.024	0.03	0.0293333	0.0123648		0.3	0	0	0	0	0	0	0.028	0.044	0.022	0.0104444	0.0157135
			0.316667	0.046	0	0.028	0.03	0.038	0.038	0.024	0.022	0.026	0.028	0.0123288		0.316667	0	0	0	0	0	0	0.026	0.042	0.02	0.00977778	0.0148307
			0.333333	0.04	0	0.026	0.03	0.034	0.038	0.024	0.02	0.024	0.0262222	0.0112524		0.333333	0	0	0	0	0	0	0.022	0.038	0	0.00666667	0.0130299
			0.35	0.038	0	0.024	0.026	0.03	0.038	0.022	0.02	0.024	0.0246667	0.0106667		0.35	0	0	0	0	0	0	0.022	0.036	0	0.00644444	0.0124999
			0.366667	0.038	0	0.024	0.024	0.026	0.032	0.022	0.02	0.024	0.0233333	0.00975249		0.366667	0	0	0	0	0	0	0.02	0.032	0	0.00577778	0.0111732
			0.383333	0.034	0	0.02	0.022	0.022	0.028	0.022	0.02	0.024	0.0213333	0.00864099		0.383333	0	0	0	0	0	0	0.02	0.024	0	0.00488889	0.00919474
			0.4	0.032	0	0.02	0.022	0.02	0.026	0	0	0.02	0.0155556	0.0115769		0.4	0	0	0	0	0	0	0	0.02	0	0.00222222	0.00628539
			0.416667	0.03	0	0.02	0.022	0.02	0.026	0	0	0.02	0.0153333	0.0112744
			0.433333	0.028	0	0.02	0.02	0.02	0.024	0	0	0	0.0124444	0.0113833
			0.45	0.026	0	0.02	0.02	0.02	0.022	0	0	0	0.012	0.010873
			0.466667	0.026	0	0	0.02	0	0	0	0	0	0.00511111	0.00966603
			0.483333	0.024	0	0	0	0	0	0	0	0	0.00266667	0.00754247
			0.5	0.02	0	0	0	0	0	0	0	0	0.00222222	0.00628539
			0.516667	0.02	0	0	0	0	0	0	0	0	0.00222222	0.00628539

## Sheet: Dissociation
Paremeters of dissociation analysis in vitro
		WT (1% PIP2)	1 state model	2 state model							WT (5% PIP2)	1 state model	2 state model							WT (10% PIP2)	1 state model	2 state model
			k (sec-1)	A1	A2	k1 (sec-1)	k2 (sec-1)	Average k (sec-1)	Ratio of state 1			k (sec-1)	A1	A2	k1 (sec-1)	k2 (sec-1)	Average k (sec-1)	Ratio of state 1			k (sec-1)	A1	A2	k1 (sec-1)	k2 (sec-1)	Average k (sec-1)	Ratio of state 1
		Average	30.5183	0.0525	0.9475	4.39857	33.8325	27.5709	0.235967		Average	22.5989	0.0733333	0.926667	6.512	25.9567	21.3014	0.217138		Average	19.7767	0.106667	0.893333	3.74333	25.2578	15.8781	0.420804
		Standard deviation	8.71691	0.0537161	0.0537161	1.49227	6.94694	10.5632	0.206969		Standard deviation	6.95734	0.0933333	0.0933333	4.81034	8.78942	7.42478	0.212926		Standard deviation	4.12001	0.0557773	0.0557773	0.990107	6.17301	2.8189	0.118102
		Movie #1	44.26	0	1		44.26	44.26	0		Movie #1	27.46	0	1		27.46	27.46	0		Movie #1	16.11	0.14	0.86	3.32	21.79	12.2494	0.516543
		Movie #2	44.02	0	1		44.02	44.02	0		Movie #2	25.06	0	1		25.06	25.06	0		Movie #2	15.48	0.03	0.97	2.85	16.78	14.6342	0.154044
		Movie #3	45.98	0	1		45.98	45.98	0		Movie #3	27.28	0.28	0.72	14.28	38.38	26.0636	0.511052		Movie #3	16.56	0.06	0.94	2.27	18.7	13.038	0.344616
		Movie #4	26.63	0.07	0.93	3	33.06	19.4311	0.453391		Movie #4	15.25	0	1		15.25	15.25	0		Movie #4	18.42	0.08	0.92	3.2	21.68	14.829	0.370725
		Movie #5	29.74	0.07	0.93	3.43	36.68	21.8519	0.445957		Movie #5	12.34	0.03	0.97	1.99	14.32	12.0754	0.182042		Movie #5	17.98	0.18	0.82	5.15	25.31	14.8479	0.518955
		Movie #6	27.84	0.06	0.94	2.91	33.03	20.3759	0.420122		Movie #6	12.87	0.05	0.95	1.21	14.17	9.22804	0.381324		Movie #6	17.25	0.21	0.79	5.45	25.21	14.3125	0.551492
		Movie #7	21.33	0.07	0.93	3.45	25.1	17.4393	0.353842		Movie #7	26.01	0.15	0.85	9.07	32.44	23.3971	0.386943		Movie #7	24.08	0.07	0.93	3.38	28.92	18.9151	0.391733
		Movie #8	20.72	0.18	0.82	6.69	28.74	18.0383	0.485336		Movie #8	23.69	0.15	0.85	6.01	33.1	19.748	0.492877		Movie #8	25.13	0.08	0.92	3.73	31.28	19.662	0.421705
		Movie #9	22.76	0.11	0.89	4.89	28.69	18.6859	0.420338		Movie #9	33.43	0	1		33.43	33.43	0		Movie #9	26.98	0.11	0.89	4.34	37.65	20.4147	0.517422
		Movie #10	30.44	0	1		30.44	30.44	0
		Movie #11	27.16	0	1		27.16	27.16	0
		Movie #12	25.34	0.07	0.93	6.42	28.83	23.1688	0.252619
		R47A (1% PIP2)									R47A (5% PIP2)									R47A (10% PIP2)
		Average	33.8333	0.0122222	0.987778	14.535	34.7189	33.6713	0.0339061		Average	29.665	0.0591667	0.940833	10.0625	33.685	26.9401	0.232077		Average	25.7744	0.0644444	0.935556	5.664	28.9033	23.8456	0.212691
		Standard deviation	9.05751	0.0239341	0.0239341	2.895	9.93069	8.91745	0.0636707		Standard deviation	5.79847	0.0701734	0.0701734	8.73496	4.81167	7.67009	0.234504		Standard deviation	6.12112	0.0830142	0.0830142	1.83807	5.71271	6.98573	0.217387
		Movie #1	42.23	0.04	0.96	11.64	45.82	41.0038	0.140907		Movie #1	25.53	0.12	0.88	6.05	33.38	21.6461	0.429343		Movie #1	28.04	0.05	0.95	4.12	31.53	23.6597	0.287132
		Movie #2	46.65	0	1		46.65	46.65	0		Movie #2	27.86	0.08	0.92	3.9	34.93	21.3442	0.437829		Movie #2	25.32	0	1		25.32	25.32	0
		Movie #3	41.13	0.07	0.93	17.43	45.51	40.8979	0.164249		Movie #3	25.05	0.09	0.91	4.22	31.11	19.7714	0.421665		Movie #3	24.45	0.09	0.91	3.37	30.82	17.7833	0.474925
		Movie #4	36.09	0	1		36.09	36.09	0		Movie #4	30.4	0	1		30.4	30.4	0		Movie #4	35.49	0	1		35.49	35.49	0
		Movie #5	37.04	0	1		37.04	37.04	0		Movie #5	29.52	0.05	0.95	2.04	34.96	19.3485	0.474227		Movie #5	31.75	0	1		31.75	31.75	0
		Movie #6	35.79	0	1		35.79	35.79	0		Movie #6	23.13	0.16	0.84	6.96	31	19.9659	0.458987		Movie #6	31.53	0.04	0.96	7.47	35.18	30.6345	0.16404
		Movie #7	21.24	0	1		21.24	21.24	0		Movie #7	29.57	0	1		29.57	29.57	0		Movie #7	19.03	0.14	0.86	5.28	24.04	16.0542	0.42568
		Movie #8	21.82	0	1		21.82	21.82	0		Movie #8	28.25	0	1		28.25	28.25	0		Movie #8	16.44	0	1		16.44	16.44	0
		Movie #9	22.51	0	1		22.51	22.51	0		Movie #9	25.53	0.21	0.79	8.15	39.48	21.845	0.562878		Movie #9	19.92	0.26	0.74	8.08	29.56	17.4788	0.562438
											Movie #10	36.97	0	1	27.94	36.97	36.97	0
											Movie #11	28.84	0	1	21.24	28.84	28.84	0
											Movie #12	45.33	0	1		45.33	45.33	0
		N4 (1% PIP2)									N4 (5% PIP2)									N4 (10% PIP2)
		Average	34.0947	0.0133333	0.986667	4.48333	34.9947	33.232	0.0663051		Average	36.1556	0.00333333	0.996667	1	36.8144	33.9705	0.0646492		Average	33.6656	0	1		33.6656	33.6656	0
		Standard deviation	8.69411	0.0269979	0.0269979	0.851717	8.10819	9.54601	0.132725		Standard deviation	5.79855	0.00942809	0.00942809	0	6.39716	7.6893	0.182855		Standard deviation	4.07864	0	0		4.07864	4.07864	0
		Movie #1	30.98	0	1		30.98	30.98	0		Movie #1	36.22	0	1		36.22	36.22	0		Movie #1	26.83	0	1		26.83	26.83	0
		Movie #2	33.79	0	1		33.79	33.79	0		Movie #2	30.59	0	1		30.59	30.59	0		Movie #2	33.8	0	1		33.8	33.8	0
		Movie #3	30.23	0.06	0.94	4.39	35.43	24.8765	0.339997		Movie #3	30.33	0	1		30.33	30.33	0		Movie #3	33.59	0	1		33.59	33.59	0
		Movie #4	28.51	0	1		28.51	28.51	0		Movie #4	31.52	0	1		31.52	31.52	0		Movie #4	38.87	0	1		38.87	38.87	0
		Movie #5	24.24	0.06	0.94	3.49	28.23	19.8059	0.340503		Movie #5	38.48	0	1		38.48	38.48	0		Movie #5	29.75	0	1		29.75	29.75	0
		Movie #6	25.02	0.08	0.92	5.57	29.33	21.8676	0.314076		Movie #6	29.53	0	1		29.53	29.53	0		Movie #6	41.23	0	1		41.23	41.23	0
		Movie #7	23.61	0	1		23.61	23.61	0		Movie #7	46.81	0	1		46.81	46.81	0		Movie #7	33.54	0	1		33.54	33.54	0
		Movie #8	23.98	0	1		23.98	23.98	0		Movie #8	39.06	0.03	0.97	1	44.99	19.3947	0.581842		Movie #8	31.85	0	1		31.85	31.85	0
		Movie #9	30.28	0	1		30.28	30.28	0		Movie #9	42.86	0	1		42.86	42.86	0		Movie #9	33.53	0	1		33.53	33.53	0
		Movie #10	42.31	0	1		42.31	42.31	0
		Movie #11	34.85	0	1		34.85	34.85	0
		Movie #12	40.26	0	1		40.26	40.26	0
		Movie #13	48.68	0	1		48.68	48.68	0
		Movie #14	48.33	0	1		48.33	48.33	0
		Movie #15	46.35	0	1		46.35	46.35	0

## Sheet: P-value
Statistical analysis
		Fig. 2e					Fig. 3e
			WT	P value (Welch Two Sample t-test)					P value (Welch Two Sample t-test)
				1%-5%	1-10%				WT-R47A	WT-N4
			D1 (mm2 sec-1)	0.01188	2.965e-07			D1 (mm2 sec-1)	0.01236	0.008243
			D2 (mm2 sec-1)	0.009749	0.006155			D2 (mm2 sec-1)	0.9375	0.001463
			Average D (mm2 sec-1)	5.522e-06	2.146e-09
							Fig. 3f		P value (Welch Two Sample t-test)
		Fig. 2g							WT-R47A	WT-N4
			WT	P value (Welch Two Sample t-test)				Ratio of D1	0.005368	0.0003038
				1%-5%	1-10%
			Ratio of D1	0.3051	0.1327		Fig. 3h
			Ratio of k1	0.8496	0.02411				P value (Welch Two Sample t-test)
									WT-R47A	WT-N4
		Fig. 2i						k1 (sec-1)	0.1061
			WT	P value (Welch Two Sample t-test)				k2 (sec-1)	0.2381	0.006308
				1%-5%	1-10%
			k1 (sec-1)	0.4371	0.3734		Fig. 3i		P value (Welch Two Sample t-test)
			k2 (sec-1)	0.05324	0.01088				WT-R47A	WT-N4
			Average k (sec-1)	0.1452	0.00385			Ratio of k1	0.03428	8.011e-06
							Fig. 3j
								Average D (mm2 sec-1)	P value (Welch Two Sample t-test)
									1%-5%	1-10%
								WT	5.522e-06	2.146e-09
								R47A	0.05644	0.005675
								N4	1	0.4246
							Fig. 3k
								Average k (sec-1)	P value (Welch Two Sample t-test)
									1%-5%	1-10%
								WT	0.1452	0.00385
								R47A	0.1049	0.02675
								N4	0.845	0.8838
