# Supplementary material for: Single-molecule imaging of PI(4,5)P2 and PTEN in vitro reveals a positive feedback mechanism for PTEN membrane binding
Source: Commun Biol. 2020 Feb 28;3:92. doi: 10.1038/s42003-020-0818-3 (PMC7048775; doi:10.1038/s42003-020-0818-3)
Supplement: Supplementary file 4 — Supplementary Data 3 [file 42003_2020_818_MOESM4_ESM.xlsx]

## Sheet: Fig. 4g
Fig. 4g	Displacement distribution of PTEN variants on cell membrane
			WT							R47A								N4
			Displacement (mm)	Probability density						Displacement (mm)	Probability density							Displacement (mm)	Probability density
				Cell #1	Cell #2	Cell #3	Average	Standard deviation			Cell #1	Cell #2	Cell #3	Average	Standard deviation				Cell #1	Cell #2	Cell #3	Average	Standard deviation
			0	0	0	0	0	0		0	0	0	0	0	0			0	0	0	0	0	0
			0.005	1.32552	1.56021	1.38308	1.42294	0.0998747		0.005	1.18577	0.42796	1.01764	0.877123	0.324939			0.005	0.946372	0.342466	0.388601	0.559146	0.274457
			0.015	3.18634	3.33983	3.40309	3.30975	0.0910108		0.015	2.5974	1.78317	2.03528	2.13862	0.340347			0.015	1.26183	1.71233	0.518135	1.1641	0.492401
			0.025	5.68443	5.41199	5.71429	5.60357	0.136011		0.025	3.61378	2.35378	3.45997	3.14251	0.56124			0.025	2.52366	3.59589	1.42487	2.51481	0.886337
			0.035	6.42366	7.19161	6.98817	6.86781	0.324864		0.035	4.74308	4.35093	4.20624	4.43342	0.226794			0.035	4.73186	3.08219	0.777202	2.86375	1.62185
			0.045	7.49426	7.41102	8.31665	7.74065	0.408713		0.045	5.59006	3.78031	4.95251	4.7743	0.749497			0.045	5.99369	4.45205	2.46114	4.3023	1.44604
			0.055	7.49426	7.6548	8.95359	8.03422	0.653391		0.055	5.13834	3.92297	5.15604	4.73912	0.577149			0.055	4.73186	3.93836	3.88601	4.18541	0.38699
			0.065	7.36681	8.11799	8.17106	7.88529	0.367259		0.065	6.54997	4.42225	5.69878	5.557	0.874403			0.065	4.73186	4.10959	1.81347	3.55164	1.25505
			0.075	7.21387	7.70356	7.44313	7.45352	0.200051		0.075	4.85601	4.70756	5.90231	5.15529	0.531683			0.075	4.73186	4.79452	3.36788	4.29809	0.658255
			0.085	7.31583	7.31351	7.40673	7.34536	0.0434106		0.085	6.26765	4.99287	4.34193	5.20081	0.799804			0.085	4.73186	4.19521	2.46114	3.79607	0.969029
			0.095	6.39816	7.16724	5.95086	6.50542	0.50234		0.095	5.19481	5.84879	5.83446	5.62602	0.30497			0.095	4.4164	5.7363	3.62694	4.59322	0.870171
			0.105	6.0158	6.82594	5.40491	6.08222	0.582029		0.105	5.08187	5.27817	5.49525	5.2851	0.168831			0.105	5.04732	3.68151	3.23834	3.98906	0.769865
			0.115	5.68443	4.33935	4.87716	4.96698	0.552786		0.115	4.40429	4.13695	4.47761	4.33962	0.146402			0.115	2.83912	4.62329	3.23834	3.56692	0.764542
			0.125	4.18047	4.07118	3.49409	3.91525	0.301131		0.125	4.46076	3.85164	4.47761	4.26334	0.291194			0.125	4.10095	3.68151	3.49741	3.75995	0.25256
			0.135	3.74713	2.90102	3.16652	3.27156	0.353318		0.135	3.78317	3.63766	4.07056	3.83046	0.179865			0.135	4.10095	4.02397	2.07254	3.39915	0.938584
			0.145	3.2883	3.09605	2.60237	2.99557	0.288904		0.145	3.27499	3.92297	3.52782	3.57526	0.266656			0.145	3.47003	4.88014	3.36788	3.90601	0.69007
			0.155	2.42162	2.48659	2.2384	2.3822	0.105088		0.155	3.21852	3.35235	3.52782	3.36623	0.12665			0.155	3.47003	3.93836	3.23834	3.54891	0.291172
			0.165	2.16671	1.82838	1.83803	1.94437	0.157265		0.165	2.14568	2.99572	2.84939	2.6636	0.371063			0.165	5.67823	3.33904	2.20207	3.73978	1.44715
			0.175	1.73337	1.56021	2.14741	1.81366	0.246352		0.175	2.31508	2.78174	1.96744	2.35475	0.33362			0.175	0.946372	2.65411	2.59067	2.06372	0.790507
			0.185	1.3765	1.56021	1.20109	1.37927	0.146624		0.185	1.97628	2.99572	2.51018	2.49406	0.416339			0.185	2.2082	3.25342	3.23834	2.89999	0.489206
			0.195	1.32552	0.999512	1.21929	1.18144	0.135755		0.195	1.63749	2.56776	2.57802	2.26109	0.44097			0.195	1.89274	1.96918	2.84974	2.23722	0.434239
			0.205	0.892174	0.804486	1.20109	0.965917	0.170103		0.205	1.91982	2.85307	1.89959	2.22416	0.444781			0.205	2.52366	2.22603	2.72021	2.48996	0.20315
			0.215	0.866684	0.731351	0.655141	0.751058	0.087479		0.215	1.4681	1.42653	1.62822	1.50762	0.0869522			0.215	3.15457	2.39726	3.23834	2.93006	0.378294
			0.225	0.73923	0.706972	0.564149	0.670117	0.0760791		0.225	1.69396	2.21113	2.17096	2.02535	0.234902			0.225	0.946372	1.36986	3.23834	1.85153	0.995751
			0.235	0.586286	0.828864	0.582348	0.665833	0.115292		0.235	1.24224	2.49643	1.83175	1.85681	0.51233			0.235	2.52366	1.45548	4.01554	2.66489	1.0499
			0.245	0.484323	0.487567	0.618744	0.530212	0.0626161		0.245	1.35517	2.42511	1.35685	1.71238	0.503978			0.245	1.89274	1.28425	1.03627	1.40442	0.359832
			0.255	0.688249	0.390054	0.545951	0.541418	0.12178		0.255	0.677583	1.14123	1.15332	0.990711	0.22147			0.255	1.57729	1.45548	4.01554	2.34944	1.17916
			0.265	0.484323	0.390054	0.345769	0.406715	0.0577785		0.265	1.07284	1.14123	1.28901	1.16769	0.0902131			0.265	0.315457	2.31164	1.81347	1.48019	0.848331
			0.275	0.229416	0.29254	0.363967	0.295308	0.0549651		0.275	0.734049	1.35521	0.678426	0.92256	0.306769			0.275	0.630915	1.19863	1.68394	1.17116	0.430333
			0.285	0.38236	0.365675	0.309372	0.352469	0.0312263		0.285	0.790514	0.998573	0.949796	0.912961	0.0888438			0.285	2.2082	1.0274	1.1658	1.46713	0.527052
			0.295	0.203926	0.268162	0.363967	0.278685	0.0657591		0.295	0.790514	1.49786	1.01764	1.102	0.29487			0.295	1.26183	0.428082	2.07254	1.25415	0.671369
			0.305	0.280398	0.195027	0.272975	0.249467	0.0386138		0.305	0.677583	1.0699	0.949796	0.899093	0.164126			0.305	1.26183	0.770548	1.29534	1.10924	0.23988
			0.315	0.127453	0.195027	0.200182	0.174221	0.0331364		0.315	0.677583	0.64194	0.746269	0.688597	0.0432982			0.315	0.630915	0.770548	2.07254	1.158	0.649184
			0.325	0.407851	0.170648	0.200182	0.259561	0.105548		0.325	0.790514	0.784593	0.881954	0.81902	0.0445663			0.325	0.630915	0.684932	2.07254	1.12946	0.667221
			0.335	0.280398	0.268162	0.272975	0.273845	0.00503294		0.335	0.564653	0.784593	0.814111	0.721119	0.111293			0.335	0.315457	1.45548	1.03627	0.935735	0.47081
			0.345	0.152944	0.170648	0.145587	0.156393	0.010518		0.345	0.621118	0.570613	0.610583	0.600772	0.0217544			0.345	0.315457	0.599315	1.81347	0.909415	0.649683
			0.355	0.178435	0.170648	0.181984	0.177022	0.00473413		0.355	0.903444	0.64194	0.474898	0.673428	0.176364			0.355	1.26183	0.428082	1.42487	1.03826	0.436565
			0.365	0.127453	0.195027	0.10919	0.14389	0.0369198		0.365	0.225861	0.85592	0.0678426	0.383208	0.340426			0.365	0.630915	0.856164	1.94301	1.14336	0.572862
			0.375	0.152944	0.0731351	0.0909918	0.10569	0.0341995		0.375	0.95991	0.356633	0.203528	0.50669	0.326513			0.375	0.946372	0.342466	0.647668	0.645502	0.246549
			0.385	0.203926	0.0975134	0.127389	0.142943	0.0448132		0.385	0.451722	0.285307	0.27137	0.336133	0.0819316			0.385	0.315457	0.599315	1.1658	0.693525	0.353486
			0.395	0.101963	0.0731351	0.163785	0.112961	0.0378161		0.395	0.225861	0.64194	0.27137	0.379724	0.186343			0.395	0	0.684932	1.1658	0.616912	0.478361
			0.405	0	0.0731351	0.10919	0.0607751	0.0454254		0.405	0.451722	0.356633	0.27137	0.359909	0.0736647			0.405	0.315457	0.941781	1.42487	0.894036	0.454173
			0.415	0.101963	0	0.0727934	0.0582521	0.0428773		0.415	0.225861	0.285307	0.27137	0.260846	0.0253839			0.415	0.315457	0.599315	1.1658	0.693525	0.353486
			0.425	0	0.0975134	0.0363967	0.0446367	0.0402338		0.425	0.338792	0.356633	0.203528	0.299651	0.0683585			0.425	0	0.599315	1.03627	0.545195	0.424783
			0.435	0.0509814	0.0731351	0.0545951	0.0595705	0.00970438		0.435	0.395257	0.21398	0.135685	0.248307	0.108714			0.435	0.315457	0.256849	0.259067	0.277125	0.0271204
			0.445	0.0509814	0.0243784	0.0181984	0.031186	0.014223		0.445	0.225861	0.142653	0.407056	0.258523	0.110385			0.445	0.315457	0.256849	0.906736	0.493014	0.293522
			0.455	0.0509814	0.0487567	0.0181984	0.0393122	0.0149573		0.455	0.282326	0	0.407056	0.229794	0.170281			0.455	0.315457	0.428082	0.518135	0.420558	0.0829135
			0.465	0.0509814	0	0.0545951	0.0351922	0.0249283		0.465	0.282326	0.42796	0.135685	0.281991	0.119321			0.465	0	0.256849	0.518135	0.258328	0.21153
			0.475	0.101963	0.0243784	0.0363967	0.054246	0.0340958		0.475	0.225861	0.285307	0.203528	0.238232	0.034513			0.475	0	0.342466	0.129534	0.157333	0.141186
			0.485	0.0509814	0	0.0545951	0.0351922	0.0249283		0.485	0.169396	0.0713267	0.0678426	0.102855	0.0470729			0.485	0.630915	0.0856164	0.518135	0.411555	0.235028
			0.495	0	0.0243784	0	0.00812612	0.0114921		0.495	0.169396	0.0713267	0.339213	0.193312	0.110664			0.495	0.315457	0.599315	0.777202	0.563992	0.190154
			0.505	0	0	0	0	0		0.505	0.112931	0	0.135685	0.0828719	0.059331			0.505	0	0.171233	0.129534	0.100256	0.0729067
			0.515	0.0254907	0	0.0181984	0.014563	0.0107193		0.515	0.282326	0.42796	0	0.236762	0.17766			0.515	0.315457	0	0.388601	0.234686	0.168613
			0.525	0	0.0243784	0.0181984	0.0141922	0.0103477		0.525	0.169396	0.0713267	0	0.0802408	0.0694422			0.525	0	0	0.388601	0.129534	0.183188
			0.535	0	0.0975134	0.0363967	0.0446367	0.0402338		0.535	0.0564653	0.142653	0	0.0663729	0.0586579			0.535	0.315457	0.0856164	0.129534	0.176869	0.0996233
			0.545	0	0	0	0	0		0.545	0.169396	0	0	0.0564653	0.079854			0.545	0	0.256849	0.129534	0.128794	0.10486
			0.555	0.0254907	0	0.0181984	0.014563	0.0107193		0.555	0	0.0713267	0	0.0237756	0.0336237			0.555	0	0	0	0	0
			0.565	0	0	0	0	0		0.565	0.112931	0.0713267	0	0.0614191	0.0466329			0.565	0.315457	0.0856164	0.777202	0.392759	0.287581
			0.575	0.0254907	0	0.0181984	0.014563	0.0107193		0.575	0.112931	0.0713267	0	0.0614191	0.0466329			0.575	0.315457	0.171233	0	0.16223	0.128942
			0.585	0	0.0243784	0.0363967	0.0202584	0.0151418		0.585	0.0564653	0.0713267	0.0678426	0.0652115	0.00634598			0.585	0	0.0856164	0	0.0285388	0.04036
			0.595	0.0254907	0	0	0.0084969	0.0120164		0.595	0.0564653	0.142653	0	0.0663729	0.0586579			0.595	0	0	0.259067	0.0863558	0.122126
			0.605	0	0	0.0363967	0.0121322	0.0171576		0.605	0.0564653	0.142653	0	0.0663729	0.0586579			0.605	0	0.0856164	0	0.0285388	0.04036
			0.615	0	0.0243784	0	0.00812612	0.0114921		0.615	0	0.142653	0	0.0475511	0.0672474			0.615	0	0.0856164	0	0.0285388	0.04036
			0.625	0	0	0	0	0		0.625	0	0	0	0	0			0.625	0.315457	0.0856164	0.129534	0.176869	0.0996233
			0.635	0	0	0.0181984	0.00606612	0.00857879		0.635	0.0564653	0	0	0.0188218	0.026618			0.635	0	0.171233	0	0.0570776	0.08072
			0.645	0.0254907	0	0.0181984	0.014563	0.0107193		0.645	0.0564653	0.0713267	0	0.0425973	0.0307258			0.645	0	0	0	0	0
			0.655	0	0	0	0	0		0.655	0	0	0	0	0			0.655	0	0	0	0	0
			0.665	0	0	0	0	0		0.665	0	0	0	0	0			0.665	0	0	0	0	0
			0.675	0	0	0	0	0		0.675	0	0	0	0	0			0.675	0	0	0	0	0
			0.685	0	0	0.0181984	0.00606612	0.00857879		0.685	0	0	0	0	0			0.685	0	0	0.129534	0.0431779	0.0610628
			0.695	0	0	0	0	0		0.695	0.0564653	0	0	0.0188218	0.026618			0.695	0	0	0.259067	0.0863558	0.122126
			0.705	0	0	0.0181984	0.00606612	0.00857879		0.705	0	0	0	0	0			0.705	0	0	0	0	0
			0.715	0	0.0243784	0.0181984	0.0141922	0.0103477		0.715	0	0.0713267	0	0.0237756	0.0336237			0.715	0	0	0	0	0
			0.725	0	0	0	0	0		0.725	0	0	0	0	0			0.725	0	0	0	0	0
			0.735	0	0	0	0	0		0.735	0	0	0	0	0			0.735	0	0	0	0	0
			0.745	0	0	0	0	0		0.745	0	0	0	0	0			0.745	0	0	0	0	0
			0.755	0	0	0	0	0		0.755	0	0	0	0	0			0.755	0	0	0	0	0
			0.765	0	0	0	0	0		0.765	0	0	0	0	0			0.765	0	0	0	0	0
			0.775	0	0	0	0	0		0.775	0	0	0	0	0			0.775	0	0	0.129534	0.0431779	0.0610628
			0.785	0	0	0	0	0		0.785	0	0	0	0	0			0.785	0	0	0	0	0
			0.795	0	0	0	0	0		0.795	0	0	0	0	0			0.795	0	0	0	0	0
			0.805	0	0	0	0	0		0.805	0	0	0	0	0			0.805	0	0	0	0	0
			0.815	0	0	0	0	0		0.815	0	0	0	0	0			0.815	0	0	0	0	0
			0.825	0	0	0	0	0		0.825	0	0	0	0	0			0.825	0	0	0	0	0
			0.835	0	0	0	0	0		0.835	0	0	0	0	0			0.835	0	0	0	0	0
			0.845	0	0	0	0	0		0.845	0	0	0	0	0			0.845	0	0	0	0	0
			0.855	0	0	0	0	0		0.855	0	0	0	0	0			0.855	0	0	0	0	0
			0.865	0	0	0	0	0		0.865	0	0	0	0	0			0.865	0	0	0	0	0
			0.875	0	0	0	0	0		0.875	0	0	0	0	0			0.875	0	0	0	0	0
			0.885	0	0.0243784	0	0.00812612	0.0114921		0.885	0	0	0	0	0			0.885	0	0	0	0	0
			0.895	0	0	0.0181984	0.00606612	0.00857879		0.895	0	0	0	0	0			0.895	0	0	0	0	0
			0.905	0	0	0	0	0		0.905	0	0	0	0	0			0.905	0	0	0	0	0
			0.915	0	0	0	0	0		0.915	0	0	0	0	0			0.915	0	0	0	0	0
			0.925	0	0	0	0	0		0.925	0	0	0	0	0			0.925	0	0	0	0	0
			0.935	0	0	0	0	0		0.935	0	0	0	0	0			0.935	0	0	0	0	0
			0.945	0	0	0.0181984	0.00606612	0.00857879		0.945	0	0	0	0	0			0.945	0	0	0	0	0
			0.955	0	0	0	0	0		0.955	0	0	0	0	0			0.955	0	0	0	0	0
			0.965	0	0	0	0	0		0.965	0	0	0	0	0			0.965	0	0	0	0	0
			0.975	0	0	0	0	0		0.975	0	0	0	0	0			0.975	0	0	0	0	0
			0.985	0	0	0	0	0		0.985	0	0	0	0	0			0.985	0	0	0	0	0
			0.995	0	0	0	0	0		0.995	0	0	0	0	0			0.995	0	0	0	0	0

## Sheet: Diffusion
Paremeters of diffusion analysis in vivo
		WT	1 state model	2 state model					1 state model	2 state model
			D (mm2 sec-1)	a1	a2	D1 (mm2 sec-1)	D2 (mm2 sec-1)	Average D (mm2 sec-1)	AIC
		Average	0.361251	0.61027	0.295719	0.130766	0.802155	0.361251	-5492.07	-6175.7
		Standard deviation	0.146369	0.214011	0.130838	0.0377634	0.214364	0.146369	5051.21	5698.55
		Cell #1	0.225377	0.816352	0.183648	0.120033	0.69365	0.225377	-10353.6	-11310.4
		Cell #2	0.213346	0.83333	0.16667	0.113455	0.712786	0.213346	-10985.9	-12110.7
		Cell #3	0.23181	0.839355	0.160645	0.111067	0.862682	0.23181	-13782.6	-15933.1
		R47A
		Average	0.556017	0.474457	0.445341	0.162574	0.937962	0.556017	-1562.66	-1767.82
		Standard deviation	0.208477	0.167612	0.160495	0.0613011	0.349281	0.208477	1164.78	1359.08
		Cell #1	0.479052	0.641336	0.358664	0.13936	1.08646	0.479052	-3006.03	-3699.82
		Cell #2	0.547274	0.564888	0.435112	0.198708	0.999803	0.547274	-2478.36	-2723.63
		Cell #3	0.428657	0.544826	0.455174	0.139629	0.774612	0.428657	-2932.28	-3219.12
		N4
		Average	0.702546	0.466354	0.533646	0.201071	1.14126	0.702546	-1159.86	-1287.12
		Standard deviation	0.182968	0.179191	0.179191	0.0186163	0.0777569	0.182968	554.805	648.467
		Cell #1	0.543343	0.572855	0.427145	0.174772	1.03765	0.543343	-533.448	-606.425
		Cell #2	0.605492	0.612244	0.387756	0.213162	1.22496	0.605492	-1882.23	-2159.68
		Cell #3	0.958803	0.213962	0.786038	0.215278	1.16119	0.958803	-1063.89	-1095.25

## Sheet: Fig. 4j
Fig. 4j	Dissociation curve of PTEN variants on cell membrane
	WT							R47A								N4
	Time (sec)	Number of molecules						Time (sec)	Number of molecules							Time (sec)	Number of molecules
		Cell #1	Cell #2	Cell #3	Average	Standard deviation			Cell #1	Cell #2	Cell #3	Average	Standard deviation				Cell #1	Cell #2	Cell #3	Average	Standard deviation
	0	1	1	1	1	0		0	1	1	1	1	0			0	1	1	1	1	0
	0.0333333	0.604	0.57	0.594	0.589333	0.0142673		0.0333333	0.486	0.492	0.418	0.465333	0.0335592			0.0333333	0.335106	0.382	0.325301	0.347469	0.0247429
	0.05	0.446	0.402	0.41	0.419333	0.0191369		0.05	0.296	0.284	0.248	0.276	0.0203961			0.05	0.154255	0.188	0.116466	0.152907	0.0292192
	0.0666667	0.328	0.316	0.308	0.317333	0.00821922		0.0666667	0.196	0.198	0.168	0.187333	0.0136951			0.0666667	0.0744681	0.118	0.060241	0.0842363	0.0245709
	0.0833333	0.272	0.252	0.258	0.260667	0.00837987		0.0833333	0.138	0.14	0.112	0.13	0.0127541			0.0833333	0.0585106	0.078	0.0281124	0.0548744	0.0205282
	0.1	0.214	0.204	0.222	0.213333	0.00736357		0.1	0.118	0.092	0.088	0.0993333	0.0133			0.1	0.0319149	0.058	0	0.0299716	0.0237182
	0.116667	0.192	0.17	0.204	0.188667	0.0140791		0.116667	0.102	0.072	0.068	0.0806667	0.0151731			0.116667	0	0.042	0	0.014	0.019799
	0.133333	0.164	0.156	0.186	0.168667	0.0126842		0.133333	0.08	0.056	0.062	0.066	0.010198			0.133333	0	0.034	0	0.0113333	0.0160278
	0.15	0.154	0.136	0.176	0.155333	0.0163571		0.15	0.064	0.052	0.058	0.058	0.00489898			0.15	0	0.032	0	0.0106667	0.0150849
	0.166667	0.136	0.126	0.162	0.141333	0.0151731		0.166667	0.05	0.05	0.052	0.0506667	0.000942809			0.166667	0	0.032	0	0.0106667	0.0150849
	0.183333	0.116	0.12	0.146	0.127333	0.0133		0.183333	0.046	0.036	0.044	0.042	0.00432049			0.183333	0	0.028	0	0.00933333	0.0131993
	0.2	0.106	0.12	0.138	0.121333	0.0130979		0.2	0.042	0.032	0.038	0.0373333	0.00410961			0.2	0	0.02	0	0.00666667	0.00942809
	0.216667	0.098	0.114	0.126	0.112667	0.0114698		0.216667	0.036	0.026	0.034	0.032	0.00432049
	0.233333	0.094	0.104	0.118	0.105333	0.00984322		0.233333	0.036	0.022	0.032	0.03	0.00588784
	0.25	0.088	0.098	0.116	0.100667	0.0115854		0.25	0.034	0	0.03	0.0213333	0.0151731
	0.266667	0.082	0.092	0.116	0.0966667	0.0142673		0.266667	0.03	0	0.03	0.02	0.0141421
	0.283333	0.076	0.09	0.11	0.092	0.0139523		0.283333	0.03	0	0.026	0.0186667	0.0133
	0.3	0.076	0.088	0.108	0.0906667	0.0131993		0.3	0.03	0	0.024	0.018	0.0129615
	0.316667	0.072	0.084	0.1	0.0853333	0.0114698		0.316667	0.03	0	0.024	0.018	0.0129615
	0.333333	0.07	0.078	0.094	0.0806667	0.00997775		0.333333	0.026	0	0.024	0.0166667	0.0118134
	0.35	0.07	0.074	0.094	0.0793333	0.0104987		0.35	0.024	0	0.024	0.016	0.0113137
	0.366667	0.066	0.072	0.092	0.0766667	0.0111156		0.366667	0.024	0	0.024	0.016	0.0113137
	0.383333	0.058	0.064	0.09	0.0706667	0.0138884		0.383333	0.022	0	0.024	0.0153333	0.010873
	0.4	0.056	0.062	0.082	0.0666667	0.0111156		0.4	0.02	0	0.024	0.0146667	0.0104987
	0.416667	0.056	0.062	0.08	0.066	0.010198		0.416667	0.02	0	0.022	0.014	0.00993311
	0.433333	0.054	0.058	0.076	0.0626667	0.00956847		0.433333	0.02	0	0.022	0.014	0.00993311
	0.45	0.054	0.058	0.076	0.0626667	0.00956847		0.45	0.02	0	0.02	0.0133333	0.00942809
	0.466667	0.054	0.058	0.074	0.062	0.00864099		0.466667	0	0	0.02	0.00666667	0.00942809
	0.483333	0.054	0.056	0.074	0.0613333	0.00899383		0.483333	0	0	0	0	0
	0.5	0.05	0.054	0.072	0.0586667	0.00956847		0.5	0	0	0	0	0
	0.516667	0.05	0.052	0.068	0.0566667	0.00805536		0.516667	0	0	0	0	0
	0.533333	0.046	0.048	0.064	0.0526667	0.00805536		0.533333	0	0	0	0	0
	0.55	0.044	0.048	0.064	0.052	0.00864099		0.55	0	0	0	0	0
	0.566667	0.042	0.044	0.064	0.05	0.00993311		0.566667	0	0	0	0	0
	0.583333	0.042	0.042	0.062	0.0486667	0.00942809		0.583333	0	0	0	0	0
	0.6	0.038	0.042	0.062	0.0473333	0.0104987		0.6	0	0	0	0	0
	0.616667	0.036	0.04	0.058	0.0446667	0.00956847		0.616667	0	0	0	0	0
	0.633333	0.032	0.038	0.056	0.042	0.010198
	0.65	0.03	0.036	0.056	0.0406667	0.0111156
	0.666667	0.03	0.034	0.056	0.04	0.011431
	0.683333	0.03	0.034	0.054	0.0393333	0.0104987
	0.7	0.028	0.034	0.052	0.038	0.010198
	0.716667	0.028	0.03	0.052	0.0366667	0.010873
	0.733333	0.028	0.03	0.052	0.0366667	0.010873
	0.75	0.026	0.03	0.05	0.0353333	0.0104987
	0.766667	0.024	0.028	0.048	0.0333333	0.0104987
	0.783333	0.022	0.026	0.048	0.032	0.011431
	0.8	0.022	0.026	0.048	0.032	0.011431
	0.816667	0.022	0.026	0.048	0.032	0.011431
	0.833333	0.022	0.026	0.046	0.0313333	0.0104987
	0.85	0.02	0.026	0.046	0.0306667	0.0111156
	0.866667	0.02	0.026	0.044	0.03	0.010198
	0.883333	0	0.026	0.044	0.0233333	0.0180616
	0.9	0	0.026	0.042	0.0226667	0.0173077
	0.916667	0	0.026	0.04	0.022	0.0165731
	0.933333	0	0.026	0.036	0.0206667	0.0151731
	0.95	0	0.026	0.034	0.02	0.0145144
	0.966667	0	0.024	0.034	0.0193333	0.0142673
	0.983333	0	0.024	0.03	0.018	0.0129615
	1	0	0.024	0.03	0.018	0.0129615
	1.01667	0	0.022	0.03	0.0173333	0.0126842
	1.03333	0	0.022	0.028	0.0166667	0.012037
	1.05	0	0.022	0.028	0.0166667	0.012037
	1.06667	0	0.022	0.022	0.0146667	0.0103709
	1.08333	0	0.02	0.022	0.014	0.00993311
	1.1	0	0.02	0.022	0.014	0.00993311
	1.11667	0	0	0.022	0.00733333	0.0103709
	1.13333	0	0	0.022	0.00733333	0.0103709
	1.15	0	0	0.022	0.00733333	0.0103709
	1.16667	0	0	0.022	0.00733333	0.0103709
	1.18333	0	0	0.022	0.00733333	0.0103709
	1.2	0	0	0.022	0.00733333	0.0103709
	1.21667	0	0	0.022	0.00733333	0.0103709
	1.23333	0	0	0.022	0.00733333	0.0103709
	1.25	0	0	0.022	0.00733333	0.0103709
	1.26667	0	0	0.022	0.00733333	0.0103709
	1.28333	0	0	0.022	0.00733333	0.0103709
	1.3	0	0	0.022	0.00733333	0.0103709
	1.31667	0	0	0.022	0.00733333	0.0103709
	1.33333	0	0	0.022	0.00733333	0.0103709
	1.35	0	0	0.02	0.00666667	0.00942809
	1.36667	0	0	0.02	0.00666667	0.00942809
	1.38333	0	0	0.02	0.00666667	0.00942809
	1.4	0	0	0.02	0.00666667	0.00942809
	1.41667	0	0	0.02	0.00666667	0.00942809
	1.43333	0	0	0.02	0.00666667	0.00942809
	1.45	0	0	0.02	0.00666667	0.00942809
	1.46667	0	0	0.02	0.00666667	0.00942809
	1.48333	0	0	0.02	0.00666667	0.00942809
	1.5	0	0	0.02	0.00666667	0.00942809
	1.51667	0	0	0.02	0.00666667	0.00942809
	1.53333	0	0	0.02	0.00666667	0.00942809
	1.55	0	0	0.02	0.00666667	0.00942809
	1.56667	0	0	0.02	0.00666667	0.00942809
	1.58333	0	0	0.02	0.00666667	0.00942809
	1.6	0	0	0.02	0.00666667	0.00942809
	1.61667	0	0	0.02	0.00666667	0.00942809

## Sheet: Dissociation
Paremeters of dissociation analysis in vivo
		WT	1 state model	2 state model
			k (sec-1)	A1	A2	k1 (sec-1)	k2 (sec-1)	Average k (sec-1)	Ratio of state 1
		Average	18.7133	0.0779936	0.825534	2.00206	22.6952	14.9226	0.389092
		Standard deviation	5.82036	0.0606797	0.196175	0.854223	5.54488	6.36095	0.253876
		Cell #1	13.9261	0.158065	0.841935	2.41777	21.0993	9.49849	0.620978
		Cell #2	14.5397	0.141831	0.858169	1.9061	21.6936	8.77441	0.652896
		Cell #3	13.6322	0.155109	0.844891	1.49228	21.6014	6.99038	0.726587
		R47A
		Average	26.3797	0.0157324	0.859268	2.66736	27.4516	24.8039	0.103631
		Standard deviation	10.3956	0.0273521	0.325868	0.196201	10.3067	11.0868	0.179598
		Cell #1	22.3748	0.0676682	0.932332	2.86356	26.5607	17.0263	0.402345
		Cell #2	23.0803	0	1		23.0803	23.0803	0
		Cell #3	25.3784	0.058191	0.941809	2.47116	29.7684	18.1205	0.426704
		N4
		Average	34.3667	0	1		34.3667	34.3667	0
		Standard deviation	2.73705	0	0		2.73705	2.73705	0
		Cell #1	34.9989	0	1		34.9989	34.9989	0
		Cell #2	30.7434	0	1		30.7434	30.7434	0
		Cell #3	37.3577	0	1		37.3577	37.3577	0

## Sheet: P-value
Statistical analysis
	Fig. 4h		P value (Welch Two Sample t-test)
			WT-R47A	WT-N4
		D1 (mm2 sec-1)	0.1508	0.01846
		D2 (mm2 sec-1)	0.158	0.007
		Average D (mm2 sec-1)	0.01477	0.06575
	Fig. 4i		P value (Welch Two Sample t-test)
			WT-R47A	WT-N4
		Ratio of D1	0.01064	0.1028
	Fig. 4k		P value (Welch Two Sample t-test)
			WT-R47A	WT-N4
		k1 (sec-1)	0.1171
		k2 (sec-1)	0.1201	0.02151
		Average k (sec-1)	0.01728	0.002343
	Fig. 4l		P value (Welch Two Sample t-test)
			WT-R47A	WT-N4
		Ratio of k1	0.09928	0.002207
	Fig. 4m		P value (Welch Two Sample t-test)
			WT-R47A	WT-N4
		kon	0.193	0.1693
