# Supplementary material for: Single-molecule imaging of PI(4,5)P2 and PTEN in vitro reveals a positive feedback mechanism for PTEN membrane binding
Source: Commun Biol. 2020 Feb 28;3:92. doi: 10.1038/s42003-020-0818-3 (PMC7048775; doi:10.1038/s42003-020-0818-3)
Supplement: Supplementary file 5 — Supplementary Data 4 [file 42003_2020_818_MOESM5_ESM.xlsx]

## Sheet: Fig. 5d
Fig. 5d	WT
		Angle (degree)	Normalized fluorescence intensity
			Cell #1	Cell #2	Cell #3	Cell #4	Cell #5	Cell #6	Cell #7	Cell #8	Cell #9	Cell #10	Average	Standard deviation
		-180	0.00167503	0.000624767	0.000683049	-0.00231178	0.000341994	0.000812047	0.00092055	0.000797465	0.00105429	0.0012674	0.000586481	0.00102689
		-175.814	0.00165239	0.000535844	0.000709332	-0.00160692	0.000397824	0.000692514	0.00086812	0.000906028	0.000995694	0.0011601	0.000631093	0.000816681
		-171.628	0.00153379	0.00053014	0.000657238	-0.00118553	0.000485611	0.000594523	0.000792775	0.00101374	0.00104175	0.00107521	0.000653925	0.000684223
		-167.442	0.00132392	0.000413658	0.000752506	-0.000582015	0.000574113	0.000589349	0.000729409	0.00113325	0.000943436	0.00107178	0.00069494	0.000503137
		-163.256	0.00118653	0.000436133	0.000833693	-5.19659e-05	0.000684527	0.000540668	0.000531081	0.00120554	0.000917961	0.00100346	0.000728763	0.00036479
		-159.07	0.00107892	0.00041823	0.00112004	0.000414481	0.000657839	0.000508904	0.000425294	0.0011934	0.000935439	0.000942829	0.000769538	0.000300695
		-154.884	0.00100211	0.000355788	0.00108632	0.000802306	0.000594842	0.000542539	0.000252537	0.00111086	0.000814261	0.000941888	0.000750345	0.000286455
		-150.698	0.000986732	0.000302127	0.00112182	0.00134401	0.000502386	0.000550826	0.000322668	0.0010049	0.000822522	0.000939876	0.000789787	0.00033493
		-146.512	0.00096957	0.000270482	0.00118179	0.00177393	0.000434102	0.000600764	0.000301394	0.000760796	0.00082435	0.000985268	0.000810245	0.000431398
		-142.326	0.000975132	0.000313342	0.00117662	0.002137	0.000473433	0.0005311	0.000131849	0.000571616	0.000716924	0.000999858	0.000802687	0.000540483
		-138.14	0.0010313	0.000363605	0.00132761	0.00265415	0.000555654	0.000497093	0.00020785	0.000379374	0.000766699	0.000979255	0.000876259	0.000679287
		-133.953	0.00103764	0.000444148	0.00147131	0.00287464	0.000574452	0.000345349	4.2563e-05	0.000329607	0.000731737	0.0010054	0.000885685	0.000772262
		-129.767	0.00105679	0.000521778	0.00154028	0.00302309	0.000648473	0.000280712	0.000438672	0.000215445	0.000789876	0.00106346	0.000957858	0.000788587
		-125.581	0.00104262	0.000414691	0.00164021	0.00316785	0.000591661	0.000280878	0.000497	0.000286681	0.000673399	0.00112998	0.000972498	0.00083759
		-121.395	0.000958892	0.000360373	0.00171956	0.00330045	0.000604691	0.000286448	0.000531076	0.000374131	0.0005628	0.00122826	0.000992668	0.000879795
		-117.209	0.000901012	0.000282189	0.00189517	0.00332476	0.000645536	0.000350962	0.000710915	0.000310731	0.000504208	0.00128894	0.00102144	0.00090339
		-113.023	0.000883719	0.000278418	0.00198456	0.00340615	0.000662155	0.000409399	0.000798685	0.000308311	0.000553215	0.00128158	0.00105662	0.000923141
		-108.837	0.00092486	0.000319094	0.00227426	0.00341525	0.000780365	0.000529693	0.001042	0.000337932	0.00053	0.00141244	0.00115659	0.000937112
		-104.651	0.00101875	0.000357746	0.00262088	0.00344859	0.000845333	0.000669064	0.00134814	0.000336744	0.000653847	0.00149754	0.00127966	0.000965168
		-100.465	0.00100364	0.000454524	0.00263602	0.00321704	0.000911117	0.000793029	0.0017622	0.000455399	0.000763217	0.00158476	0.00135809	0.000890695
		-96.2791	0.00100223	0.000504032	0.0026843	0.00290949	0.000996173	0.00087641	0.00192387	0.000684911	0.00084237	0.00180067	0.00142245	0.000811076
		-92.093	0.00101716	0.000717569	0.00275332	0.00280196	0.00111721	0.00105778	0.00212458	0.000952552	0.00115381	0.00193894	0.00156349	0.000735891
		-87.907	0.00106772	0.000837214	0.00286092	0.00240621	0.00137937	0.00122717	0.00228472	0.00127722	0.00131996	0.00210814	0.00167686	0.000643687
		-83.7209	0.00123652	0.000898778	0.00305027	0.00236919	0.00172746	0.00156684	0.00249448	0.00180996	0.00177282	0.0022845	0.00192108	0.000603967
		-79.5349	0.00143058	0.00109074	0.00337281	0.00247953	0.00211741	0.00192104	0.0025912	0.00215027	0.00221085	0.00235413	0.00217186	0.000594322
		-75.3488	0.00164885	0.00126043	0.00385944	0.00243535	0.00242079	0.00234895	0.00298404	0.00239021	0.0024321	0.00242736	0.00242075	0.000658467
		-71.1628	0.00194118	0.00145545	0.00416209	0.0027258	0.002686	0.00279568	0.00333673	0.00267681	0.00275327	0.00259525	0.00271283	0.000684878
		-66.9767	0.00232786	0.00176678	0.00438814	0.00283304	0.00298626	0.00327515	0.00358848	0.00301187	0.00310256	0.00274171	0.00300219	0.000665352
		-62.7907	0.00266826	0.00210637	0.00445862	0.00300585	0.00336868	0.0039493	0.00389277	0.00333188	0.0035872	0.00296598	0.00333349	0.000649176
		-58.6047	0.00302682	0.00240954	0.00426308	0.00304289	0.00368376	0.00435489	0.00417054	0.00364138	0.00405436	0.00327844	0.00359257	0.000609029
		-54.4186	0.00349034	0.00277817	0.00405718	0.00307529	0.00400987	0.00492674	0.00426937	0.00390345	0.0045318	0.00349523	0.00385374	0.000622534
		-50.2326	0.00395862	0.00316863	0.00395636	0.00327457	0.00439984	0.00533709	0.00441954	0.00421365	0.00501984	0.0038021	0.00415503	0.000650332
		-46.0465	0.00449573	0.00383268	0.00387988	0.00333075	0.00458794	0.00565613	0.00470929	0.00461091	0.00556803	0.00413765	0.0044809	0.000697556
		-41.8605	0.00511783	0.00451494	0.00384212	0.00351563	0.00485743	0.00613235	0.00491972	0.00495579	0.0060319	0.00444648	0.00483342	0.000787267
		-37.6744	0.00564746	0.0053571	0.00379544	0.00373781	0.00515863	0.00648438	0.0051164	0.00531725	0.00644466	0.00485613	0.00519153	0.000876042
		-33.4884	0.00614823	0.00652029	0.00368801	0.00389238	0.0053104	0.00676604	0.00556108	0.00563169	0.00680596	0.00533533	0.00556594	0.00103334
		-29.3023	0.00654517	0.00728007	0.00363518	0.00424241	0.005564	0.0068954	0.00568744	0.00580438	0.00704193	0.00580115	0.00584972	0.00112447
		-25.1163	0.00680125	0.00789533	0.00374537	0.00432732	0.00583468	0.00700424	0.00593289	0.00598548	0.00709124	0.00617539	0.00607932	0.00119644
		-20.9302	0.0069822	0.00855297	0.00384719	0.00452568	0.00602581	0.0071235	0.00607372	0.00619385	0.00694628	0.00642923	0.00627004	0.00126281
		-16.7442	0.00714718	0.00907063	0.00394797	0.00472909	0.00627078	0.00708072	0.00603781	0.00643294	0.00661477	0.00666746	0.00639993	0.00131244
		-12.5581	0.00726854	0.00978387	0.00399995	0.0050508	0.00668391	0.00708233	0.00619546	0.00661987	0.00617644	0.00683331	0.00656945	0.00142732
		-8.37209	0.00733873	0.0102538	0.00393801	0.00572779	0.00704089	0.0069019	0.00613925	0.00687178	0.00588029	0.00674989	0.00668423	0.00150944
		-4.18605	0.00734104	0.0104184	0.0039321	0.00645079	0.00739645	0.00654142	0.00622743	0.00714138	0.00549492	0.00658885	0.00675327	0.00155965
		0	0.00720211	0.0104486	0.00402346	0.00715863	0.00773827	0.00626905	0.00610702	0.00732197	0.00516162	0.00618301	0.00676137	0.00162101
		4.18605	0.00696481	0.0100698	0.00407161	0.00774432	0.00775644	0.00586001	0.00590006	0.00756538	0.0047779	0.00568064	0.0066391	0.00165323
		8.37209	0.00658934	0.00975939	0.00416911	0.00814381	0.00783356	0.00539625	0.00578813	0.00768522	0.00448502	0.00509266	0.00649425	0.00172381
		12.5581	0.0060503	0.00930874	0.00436612	0.00860989	0.00780917	0.00492609	0.00542409	0.00768813	0.00438192	0.00452399	0.00630884	0.00178556
		16.7442	0.00548927	0.00863061	0.00458481	0.00855341	0.00748777	0.00437511	0.00515816	0.00768904	0.00436009	0.0040846	0.00604129	0.00174528
		20.9302	0.00480713	0.00791452	0.00489151	0.00809442	0.00732267	0.00390616	0.00500872	0.00762381	0.00444061	0.00364078	0.00576503	0.0016704
		25.1163	0.00412687	0.00703236	0.00509187	0.00739262	0.00689794	0.00356724	0.00491583	0.00746202	0.00443837	0.00335232	0.00542774	0.00153461
		29.3023	0.00352617	0.00628883	0.00519492	0.00648785	0.00638212	0.00328194	0.00485647	0.0071	0.00440791	0.00315598	0.00506822	0.00138137
		33.4884	0.00293354	0.00563602	0.00517176	0.00593319	0.00601221	0.00303356	0.00470619	0.00678702	0.00425264	0.00298627	0.00474524	0.00133083
		37.6744	0.00247773	0.00501657	0.00515952	0.00565992	0.00549202	0.0027839	0.00446476	0.00648958	0.00409137	0.0028947	0.00445301	0.00129412
		41.8605	0.00220166	0.00441413	0.00515522	0.0054071	0.00504775	0.00252272	0.0042185	0.00615212	0.00405227	0.00279997	0.00419714	0.00125434
		46.0465	0.00202407	0.00392595	0.00514412	0.0051662	0.00465933	0.00231375	0.00394087	0.00592323	0.00392459	0.00267878	0.00397009	0.001237
		50.2326	0.00196191	0.00336692	0.00517208	0.00481604	0.00431857	0.00224596	0.00389066	0.00552104	0.00393328	0.00257343	0.00377999	0.00116848
		54.4186	0.00194203	0.00294051	0.0052033	0.00449994	0.00402925	0.00229523	0.00375567	0.00503031	0.00383847	0.00252473	0.00360594	0.00108322
		58.6047	0.00188896	0.00262829	0.00530321	0.00440613	0.00370513	0.00231151	0.0034365	0.00470178	0.00368444	0.00254758	0.00346135	0.00106099
		62.7907	0.00187767	0.00236694	0.00532187	0.00408598	0.00344024	0.00237146	0.00314749	0.00444079	0.00354282	0.00254795	0.00331432	0.00102119
		66.9767	0.00187842	0.00218369	0.00504855	0.00401564	0.00314063	0.00239674	0.00285392	0.00417438	0.00337353	0.00266196	0.00317274	0.000942973
		71.1628	0.00187879	0.00205814	0.00473409	0.00373856	0.00293022	0.0023585	0.00268885	0.0039844	0.00341033	0.00277981	0.00305617	0.000858155
		75.3488	0.00181649	0.00198275	0.00420181	0.00341971	0.00275268	0.00241311	0.00257354	0.00360996	0.0031639	0.00281929	0.00287533	0.000701398
		79.5349	0.00180458	0.00180031	0.0036349	0.0034299	0.00254102	0.00243369	0.0026661	0.00315908	0.00294461	0.0029165	0.00273307	0.000584968
		83.7209	0.00179778	0.00163003	0.00343394	0.00327883	0.00243904	0.00254507	0.0028136	0.00273505	0.0027618	0.002913	0.00263481	0.000542723
		87.907	0.00184775	0.0014822	0.00298235	0.003361	0.002224	0.00265855	0.00278053	0.0022331	0.00254622	0.00279354	0.00249092	0.000526693
		92.093	0.00204391	0.00137273	0.00258592	0.0034388	0.00216797	0.00268022	0.0027543	0.00184179	0.00246116	0.00271161	0.00240584	0.000544586
		96.2791	0.00221692	0.00129076	0.00246564	0.00339308	0.00203756	0.00277847	0.00267657	0.00148052	0.00242652	0.00271491	0.0023481	0.000593626
		100.465	0.00244628	0.00132391	0.00231229	0.00338692	0.00191265	0.0028049	0.0023373	0.00101867	0.0022828	0.0028354	0.00226611	0.000669278
		104.651	0.00264034	0.00124068	0.00217124	0.00359306	0.00177756	0.00292841	0.00213733	0.000738652	0.00216704	0.00285255	0.00222469	0.000795295
		108.837	0.0027999	0.00119824	0.00203722	0.00362352	0.001429	0.00303882	0.00190583	0.000373231	0.00208546	0.00286255	0.00213538	0.000924572
		113.023	0.0030104	0.00116637	0.00189442	0.00372305	0.0012001	0.00324901	0.00164824	0.000213331	0.00207108	0.00274822	0.00209242	0.00103398
		117.209	0.00298774	0.00105241	0.00169333	0.00385001	0.00107555	0.00330004	0.00163233	6.91144e-05	0.00207876	0.00264238	0.00203817	0.00110466
		121.395	0.00296177	0.00108747	0.0016028	0.00367832	0.000875832	0.00333884	0.00165667	1.51585e-06	0.00194258	0.00252764	0.00196734	0.00110324
		125.581	0.00299114	0.000996225	0.00132867	0.00336257	0.00088398	0.00334395	0.00176708	1.38373e-06	0.00181202	0.00244927	0.00189363	0.00107339
		129.767	0.00289271	0.000886921	0.000949107	0.00279004	0.000929206	0.00305257	0.00190828	-9.92092e-05	0.00164162	0.00236586	0.00173171	0.000998826
		133.953	0.0025831	0.000838077	0.000659179	0.00184753	0.000925955	0.00274934	0.00189303	-0.000117593	0.00145801	0.0022324	0.0015069	0.000873965
		138.14	0.00243763	0.000745384	0.000438442	0.000499242	0.000904506	0.0024743	0.00185853	-4.6583e-05	0.0013799	0.00210918	0.00128005	0.000854582
		142.326	0.00235364	0.000729932	0.000411658	-0.000758318	0.000840394	0.00239545	0.00176999	1.97e-05	0.00128413	0.00199208	0.00110386	0.000991302
		146.512	0.00230587	0.000759231	0.000366276	-0.00194551	0.000658398	0.00226762	0.0016682	-5.93182e-05	0.00138287	0.00196119	0.000936483	0.00123139
		150.698	0.00220441	0.000774134	0.000373805	-0.00298344	0.000570224	0.00202771	0.00159458	-2.98566e-05	0.00144563	0.0018498	0.0007827	0.00144448
		154.884	0.00206448	0.000687797	0.000389096	-0.00375962	0.000618972	0.00180355	0.00138847	0.000112398	0.00142448	0.00183133	0.000656096	0.00160237
		159.07	0.00176709	0.000629888	0.000376123	-0.00438089	0.000651336	0.00160911	0.00132764	0.000199823	0.0013584	0.00179711	0.000533562	0.00172908
		163.256	0.00160412	0.000623464	0.000484365	-0.00465521	0.000735738	0.00141234	0.00126932	0.000391062	0.00128682	0.00175519	0.000490721	0.00177472
		167.442	0.00155557	0.000601496	0.000551256	-0.00468929	0.000659869	0.00129258	0.00108751	0.000368037	0.00135109	0.00179248	0.00045706	0.00177338
		171.628	0.00153123	0.000743022	0.000563693	-0.00442052	0.000516494	0.00118593	0.0010633	0.000440268	0.00134166	0.00175963	0.00047247	0.00168574
		175.814	0.00159248	0.000802677	0.000705063	-0.00368063	0.000395841	0.00102762	0.000981344	0.00048726	0.00129065	0.00161105	0.000521336	0.00145537
		180	0.00169572	0.000759698	0.000696931	-0.00310424	0.000349634	0.000928968	0.000909555	0.000543655	0.00124723	0.0014407	0.000546784	0.00127766

## Sheet: Fig. 5e
Fig. 5e	R47A
		Angle (degree)	Normalized fluorescence intensity
			Cell #1	Cell #2	Cell #3	Cell #4	Cell #5	Cell #6	Cell #7	Cell #8	Cell #9	Cell #10	Average	Standard deviation
		-180	0.00218172	-0.000696613	0.00261557	0.00204583	0.00158461	-0.000133651	0.00139589	0.000284077	0.00213498	-0.000113489	0.00112989	0.00112403
		-175.814	0.0019894	-0.000677882	0.00270115	0.00205625	0.00154245	-3.39085e-05	0.00141087	0.000173812	0.0020836	-0.0001431	0.00111026	0.00111255
		-171.628	0.00190034	-0.000592242	0.00280721	0.00189907	0.0015273	4.59087e-05	0.00137871	0.000230011	0.00197547	-0.000159733	0.0011012	0.00107419
		-167.442	0.00191315	-0.00053022	0.00286512	0.00178077	0.00128473	0.000338302	0.00139079	0.000262566	0.00224946	-0.000103254	0.00114514	0.00105104
		-163.256	0.00192168	-0.000386844	0.0027513	0.00168221	0.00127272	0.00028974	0.00135457	0.000272191	0.00232633	-0.000115901	0.0011368	0.00101769
		-159.07	0.00200159	-0.000220317	0.00272646	0.00175235	0.00118097	-0.000315126	0.00130544	0.000278403	0.00241965	-0.000171396	0.0010958	0.00108218
		-154.884	0.00215896	-0.000157374	0.00251539	0.00182019	0.00122037	-0.000456927	0.00130738	0.00040983	0.00226467	-1.74363e-05	0.0011065	0.0010386
		-150.698	0.00217226	9.58169e-05	0.00248307	0.00194813	0.00108295	-0.00065554	0.00133021	0.000716388	0.00220954	0.000155361	0.00115382	0.00100832
		-146.512	0.00211714	0.000317715	0.00255629	0.00207334	0.00112084	-0.000410319	0.00139766	0.000824531	0.00215249	0.000367345	0.0012517	0.000926017
		-142.326	0.00206398	0.000563711	0.0025359	0.00215963	0.00140904	0.00034925	0.00144472	0.000894232	0.00199895	0.000481937	0.00139013	0.000746332
		-138.14	0.00194903	0.000865416	0.00258752	0.00230411	0.00182681	0.00125344	0.0015371	0.000939178	0.00185052	0.000529832	0.0015643	0.000627683
		-133.953	0.00188836	0.00113954	0.00259105	0.00245234	0.00193718	0.00169161	0.00160989	0.000900947	0.00154491	0.000601913	0.00163578	0.000600093
		-129.767	0.00185026	0.00130958	0.00266927	0.00250547	0.00179925	0.0018998	0.00166859	0.000923151	0.00126115	0.000693622	0.00165802	0.00060044
		-125.581	0.00189192	0.00157596	0.00269372	0.0025465	0.00152501	0.00168358	0.00172248	0.000942967	0.00108623	0.000989138	0.00166575	0.000568425
		-121.395	0.00196922	0.00182187	0.00257007	0.00260253	0.00137067	0.00109795	0.00170441	0.000956071	0.000911223	0.00130557	0.00163096	0.00058424
		-117.209	0.00205822	0.00197514	0.0024703	0.00268821	0.00162349	0.000834764	0.00169906	0.00103411	0.00088617	0.0014189	0.00166884	0.00060856
		-113.023	0.00218058	0.00213496	0.00244863	0.00268466	0.00210133	0.000473237	0.00177517	0.00117557	0.000998182	0.00163989	0.00176122	0.000659964
		-108.837	0.00242085	0.00223706	0.00247995	0.00258417	0.00295822	0.000610303	0.0017824	0.00143682	0.00104427	0.00199455	0.00195486	0.000700854
		-104.651	0.00245067	0.00213886	0.00272504	0.00241879	0.00277831	0.00141259	0.00182983	0.00167039	0.00123586	0.00221903	0.00208794	0.000506601
		-100.465	0.00252191	0.00196526	0.00267405	0.00223048	0.00261055	0.00206429	0.00186015	0.00201422	0.00143647	0.00269554	0.00220729	0.000393621
		-96.2791	0.00262836	0.00191058	0.00283562	0.00206115	0.00266086	0.00266131	0.00180804	0.00236607	0.00152091	0.00302666	0.00234796	0.000471443
		-92.093	0.00273762	0.001977	0.00305408	0.00204843	0.0021399	0.00238476	0.00183089	0.00275587	0.00169847	0.00309276	0.00237198	0.000482387
		-87.907	0.00292792	0.0021327	0.00298032	0.00214346	0.00205955	0.00233799	0.00190071	0.00315188	0.00201607	0.00303451	0.00246851	0.000467993
		-83.7209	0.00310112	0.00230862	0.00311556	0.00207495	0.00218009	0.00264226	0.00211567	0.00352803	0.00233744	0.00305089	0.00264546	0.000490206
		-79.5349	0.00312588	0.00247902	0.00287996	0.00221879	0.0018951	0.00292775	0.00232343	0.00375043	0.00278908	0.00284181	0.00272313	0.000496164
		-75.3488	0.00299928	0.00255115	0.00276113	0.00233059	0.00233272	0.00355768	0.0026042	0.00383275	0.00323912	0.00275368	0.00289623	0.000481995
		-71.1628	0.00303323	0.0027375	0.00262854	0.00253727	0.00264604	0.00402557	0.0027724	0.00393146	0.00357461	0.00274888	0.00306355	0.000535861
		-66.9767	0.00310466	0.00308868	0.00267394	0.00277532	0.00280658	0.0042674	0.00283386	0.00392867	0.00379294	0.00265099	0.0031923	0.000555888
		-62.7907	0.00320769	0.00327966	0.0027535	0.00284703	0.00312671	0.00476107	0.00299059	0.00411083	0.00369382	0.00257558	0.00333465	0.000640203
		-58.6047	0.00339219	0.00358103	0.002715	0.00289297	0.00277308	0.00551638	0.00316964	0.00438122	0.00367606	0.00255356	0.00346511	0.000860079
		-54.4186	0.00333987	0.00377018	0.00286613	0.00291222	0.00307988	0.0062697	0.00340753	0.00459622	0.00392077	0.00260923	0.00367717	0.00102765
		-50.2326	0.00327575	0.00393905	0.0027844	0.00294484	0.0032432	0.00596254	0.00361715	0.00485901	0.003852	0.00229998	0.00367779	0.00101498
		-46.0465	0.00329691	0.00416326	0.00280094	0.00308117	0.00359488	0.00576932	0.00386311	0.00492467	0.00397108	0.00241339	0.00378787	0.000950767
		-41.8605	0.003278	0.00440772	0.00281178	0.00318534	0.00405785	0.00541486	0.00403064	0.0048834	0.00392246	0.00267354	0.00386656	0.000844807
		-37.6744	0.0033596	0.00452028	0.00252444	0.00328842	0.00417125	0.00514169	0.00421302	0.00488368	0.00351447	0.00306196	0.00386788	0.000804026
		-33.4884	0.00358393	0.00442748	0.00257442	0.00347915	0.00434438	0.00500196	0.00441638	0.00478848	0.00347546	0.00395949	0.00400511	0.000696674
		-29.3023	0.00373396	0.00429429	0.0026215	0.00371955	0.00451691	0.00483031	0.00449051	0.00472254	0.00361114	0.00474031	0.0041281	0.000662628
		-25.1163	0.00369227	0.00423523	0.0027369	0.00406135	0.00513885	0.00468585	0.00457904	0.00480156	0.00356418	0.00526176	0.0042757	0.000742715
		-20.9302	0.00376093	0.00412687	0.00298118	0.00426695	0.00523304	0.00452666	0.00484399	0.00490559	0.00377562	0.00561176	0.00440326	0.00074395
		-16.7442	0.00355489	0.00411968	0.00312625	0.00440508	0.00546441	0.00447204	0.00507834	0.00492124	0.00391388	0.00595395	0.00450098	0.000826703
		-12.5581	0.00350695	0.00441528	0.0031723	0.00454708	0.00523151	0.00451046	0.00516706	0.00503932	0.00409018	0.00611054	0.00457907	0.000820286
		-8.37209	0.00354101	0.00493835	0.00307348	0.00460612	0.00480044	0.00459472	0.00530458	0.00496433	0.00436215	0.00635646	0.00465416	0.000857205
		-4.18605	0.00348146	0.0055745	0.00305082	0.00477728	0.00479983	0.00457988	0.00520015	0.00483128	0.00455423	0.00703757	0.0047887	0.00103315
		0	0.00348348	0.00627338	0.00297166	0.0048213	0.00446049	0.00433889	0.00513084	0.00468425	0.00461773	0.007729	0.0048511	0.0012761
		4.18605	0.00337105	0.00702163	0.00291641	0.00475145	0.00457861	0.0041577	0.00494322	0.00456166	0.00461598	0.00841025	0.0049328	0.00154784
		8.37209	0.00340118	0.00759849	0.0030777	0.00463409	0.00449237	0.00419477	0.00495598	0.00456852	0.00464934	0.00893915	0.00505116	0.00172758
		12.5581	0.00328765	0.00830076	0.00325303	0.00450934	0.00509243	0.00419608	0.00505871	0.00447659	0.00466166	0.00905999	0.00518962	0.00185177
		16.7442	0.00321834	0.00898636	0.0033992	0.00444991	0.00518356	0.00408654	0.00507311	0.0043354	0.00485057	0.00899185	0.00525748	0.00196316
		20.9302	0.00315844	0.00943679	0.00361622	0.00438591	0.00505294	0.00403631	0.00511696	0.00426338	0.00524297	0.00880976	0.00531197	0.00201138
		25.1163	0.00311167	0.00963948	0.00361654	0.00443152	0.00489516	0.00391567	0.00503218	0.00417452	0.00525049	0.0084773	0.00525445	0.00201752
		29.3023	0.00318314	0.00952746	0.00349859	0.00431404	0.00437561	0.0038122	0.00489712	0.00419928	0.0055773	0.00787668	0.00512614	0.00193457
		33.4884	0.00317288	0.00939486	0.00336833	0.00410803	0.00440004	0.00391048	0.00479919	0.00423481	0.00545305	0.00695478	0.00497964	0.00179739
		37.6744	0.00326173	0.00886573	0.0033446	0.00407947	0.00456379	0.00378841	0.00458453	0.0041519	0.0050101	0.00639852	0.00480488	0.00160245
		41.8605	0.00323687	0.00824293	0.00352355	0.00382549	0.00459047	0.00348707	0.00437045	0.00408578	0.00501353	0.00559818	0.00459743	0.00140039
		46.0465	0.00314945	0.00754988	0.00361119	0.00360154	0.00447314	0.00332352	0.0041247	0.00392011	0.00459036	0.00493127	0.00432752	0.00120339
		50.2326	0.00322019	0.00644965	0.00376223	0.00354128	0.0041105	0.00305301	0.00384692	0.00385147	0.0043933	0.00442447	0.0040653	0.000901253
		54.4186	0.00314054	0.00557832	0.00369842	0.00331937	0.0037733	0.00292263	0.00354392	0.00391686	0.00440877	0.00377784	0.003808	0.000711254
		58.6047	0.00297801	0.00492588	0.0035332	0.00327953	0.00339501	0.00278569	0.00335392	0.00397801	0.00427808	0.00337008	0.00358774	0.000605947
		62.7907	0.00300641	0.00415616	0.00334478	0.00324429	0.00308076	0.00278312	0.00312706	0.00417716	0.00388465	0.00323555	0.00340399	0.00046655
		66.9767	0.00289636	0.00365718	0.0032058	0.00309438	0.00312642	0.00264203	0.00285179	0.00436282	0.0035658	0.00306845	0.0032471	0.000472385
		71.1628	0.00278047	0.00319819	0.00307881	0.00298233	0.00261295	0.00250843	0.00271282	0.0044057	0.00303738	0.00300145	0.00303185	0.000503505
		75.3488	0.00277211	0.00270787	0.00288116	0.0030083	0.00252065	0.00258692	0.00245898	0.00432051	0.00253991	0.00304959	0.0028846	0.000516652
		79.5349	0.00257354	0.00235218	0.00282728	0.00280461	0.00229057	0.00236328	0.00223368	0.00405907	0.0023465	0.00272174	0.00265724	0.000511547
		83.7209	0.00253987	0.00202081	0.00275566	0.00270501	0.00222875	0.00251721	0.00218747	0.00379047	0.00202108	0.00286957	0.00256359	0.000500096
		87.907	0.00254159	0.00177583	0.00268121	0.00254937	0.00235708	0.00265371	0.00208321	0.00361278	0.00185359	0.00282863	0.0024937	0.000504275
		92.093	0.00258452	0.00163791	0.00269882	0.00239082	0.00222297	0.00284257	0.00203782	0.00343445	0.00161895	0.00299117	0.002446	0.00055417
		96.2791	0.00275956	0.00147097	0.00255631	0.00243998	0.00219583	0.00320857	0.00203162	0.003301	0.00141205	0.00299379	0.00243697	0.000630584
		100.465	0.00283221	0.00133159	0.00247527	0.00246963	0.0022495	0.00336741	0.00200588	0.00313969	0.00153119	0.00261734	0.00240197	0.000616593
		104.651	0.00281459	0.00118869	0.0024517	0.00237591	0.0022334	0.0034798	0.00214705	0.00295627	0.00144748	0.00237556	0.00234704	0.000639486
		108.837	0.0027342	0.00106043	0.0023216	0.00232073	0.00216548	0.00331191	0.00221671	0.00289862	0.00136606	0.00188128	0.0022277	0.000642544
		113.023	0.00265465	0.00101696	0.00240078	0.00217965	0.00204014	0.00327157	0.00223954	0.0026918	0.00115734	0.00149896	0.00211514	0.000676081
		117.209	0.00258384	0.000888729	0.00226202	0.00198079	0.0022819	0.00317941	0.00219211	0.00241918	0.00103191	0.000847361	0.00196673	0.000747168
		121.395	0.00256905	0.000770011	0.00229809	0.00187854	0.0023803	0.00335033	0.00205377	0.00197105	0.00103688	0.000468742	0.00187768	0.000838735
		125.581	0.00259463	0.000511941	0.00216542	0.00182978	0.00239837	0.00354842	0.00198387	0.00152897	0.000967625	0.000338759	0.00178678	0.000936674
		129.767	0.00254873	0.000307115	0.00213979	0.00180397	0.00201939	0.00302645	0.00204873	0.00123664	0.00125654	0.00028606	0.00166734	0.000851335
		133.953	0.00252649	0.000217985	0.00226029	0.00178404	0.00189361	0.00324963	0.00210178	0.000969133	0.0014121	0.000250166	0.00166652	0.00092242
		138.14	0.0026166	2.27576e-05	0.002104	0.00168706	0.0015838	0.00296995	0.00194546	0.000808572	0.00152757	1.27085e-05	0.00152785	0.00094224
		142.326	0.00266165	1.56331e-05	0.00219931	0.00151022	0.00145364	0.00294542	0.00192814	0.000636675	0.00176388	7.42808e-05	0.00151889	0.000957115
		146.512	0.00262443	-7.27661e-05	0.00223358	0.00144898	0.00144861	0.00309154	0.00185695	0.000544442	0.00190741	2.60685e-05	0.00151092	0.00100956
		150.698	0.00256323	-0.00016864	0.00225374	0.00155773	0.00115662	0.00284388	0.00178956	0.000516436	0.00219513	8.18885e-05	0.00147896	0.000997561
		154.884	0.00245102	-0.000175662	0.00235156	0.00163317	0.00141637	0.0025792	0.00175717	0.000532603	0.00228904	-2.21116e-05	0.00148123	0.000977992
		159.07	0.00242306	-0.000362513	0.00241118	0.00176777	0.00129151	0.00215329	0.00165077	0.00056879	0.00240516	-0.000114055	0.0014195	0.000997135
		163.256	0.00251635	-0.000420531	0.00230932	0.00180075	0.00151489	0.001468	0.001592	0.000708118	0.00230706	-0.000185806	0.00136101	0.00096973
		167.442	0.00251262	-0.000640309	0.00232708	0.00165551	0.00157733	0.000769412	0.00157551	0.000924028	0.00198161	-7.84302e-05	0.00126044	0.000966501
		171.628	0.00254527	-0.00077632	0.00238223	0.00171298	0.0014359	0.000184291	0.00155973	0.00102149	0.00200766	3.72395e-05	0.00121105	0.00103093
		175.814	0.00253681	-0.000854645	0.00248895	0.00176606	0.00142676	4.21144e-05	0.00152291	0.000887138	0.00203871	2.09689e-05	0.00118758	0.00108059
		180	0.00226348	-0.00082001	0.00262083	0.0017925	0.00157189	-0.000161643	0.00147659	0.000642515	0.0022069	5.30383e-05	0.00116461	0.00110805

## Sheet: Fig. 5f
Fig. 5f	N4
		Angle (degree)	Normalized fluorescence intensity
			Cell #1	Cell #2	Cell #3	Cell #4	Cell #5	Cell #6	Cell #7	Cell #8	Cell #9	Cell #10	Cell #11	Cell #12	Cell #13	Cell #14	Cell #15	Cell #16	Cell #17	Cell #18	Cell #19	Average	Standard deviation
		-180	0.00236248	0.00250887	0.00263456	0.0026659	0.0023167	0.00261378	0.00261663	0.00257386	0.00267673	0.00230334	0.00269491	0.00253026	0.00268621	0.00265105	0.00279283	0.00263553	0.00245863	0.00279295	0.00219124	0.0025635	0.000163338
		-175.814	0.00241238	0.00250919	0.00260388	0.00265029	0.00234216	0.00258678	0.00258248	0.00255538	0.00267781	0.00226771	0.00272076	0.00242026	0.00274509	0.00267783	0.00280543	0.0026756	0.00241134	0.0027083	0.00225699	0.0025584	0.000159842
		-171.628	0.00248006	0.002541	0.00257655	0.0026285	0.00235071	0.00262287	0.00258856	0.0025464	0.00268499	0.00226473	0.00275666	0.00235971	0.00272683	0.00264835	0.00279874	0.00269294	0.00239065	0.00269996	0.00237026	0.00256466	0.000151525
		-167.442	0.00254337	0.002613	0.00254891	0.00265144	0.00237497	0.00261888	0.00251842	0.00251737	0.00273769	0.00229249	0.00275842	0.00233455	0.00269101	0.00267132	0.00278153	0.00274327	0.00243591	0.0026647	0.00250521	0.00257908	0.000141574
		-163.256	0.00260195	0.00266457	0.00251105	0.00269868	0.00238919	0.00263356	0.00254183	0.00250638	0.00277946	0.00238724	0.00277188	0.00235025	0.00265732	0.00265663	0.00275107	0.00270889	0.00243232	0.00265161	0.00263354	0.00259618	0.000130127
		-159.07	0.00264653	0.00267377	0.00249919	0.0026835	0.0023679	0.00266344	0.00260191	0.00251136	0.0028124	0.00248004	0.00273737	0.00234733	0.0026697	0.00263631	0.00274885	0.00265947	0.00242602	0.00269757	0.00278542	0.00261306	0.000132886
		-154.884	0.00267491	0.00267095	0.00246581	0.00268847	0.00235858	0.00271503	0.00261653	0.00256043	0.00278369	0.00264987	0.00272997	0.00235838	0.00268394	0.00265428	0.00275584	0.00264874	0.00239879	0.00272972	0.00291443	0.00263465	0.000143519
		-150.698	0.00268777	0.0026707	0.00247244	0.00271797	0.00231246	0.00274656	0.00264613	0.00258098	0.00270836	0.00265049	0.0027665	0.00236803	0.00269569	0.00267318	0.00276263	0.00267771	0.00235273	0.00277831	0.00301985	0.00264676	0.000165438
		-146.512	0.0027092	0.00262908	0.00244669	0.00269731	0.00229518	0.00279214	0.00259103	0.00254038	0.00263725	0.00266488	0.00281702	0.00236536	0.00272894	0.00272744	0.00277572	0.00277258	0.00232064	0.0027535	0.00307955	0.00264968	0.000187108
		-142.326	0.00268959	0.00260976	0.00241354	0.00270568	0.00230437	0.00281235	0.00251676	0.00251826	0.0025567	0.00261654	0.00285811	0.002488	0.00273696	0.00278772	0.00271248	0.00286594	0.00229131	0.00267604	0.0031055	0.00264556	0.000196817
		-138.14	0.00271894	0.00257702	0.00238089	0.00274235	0.00230928	0.00286375	0.00247766	0.00252898	0.00255627	0.00263468	0.00287024	0.00257558	0.00275296	0.00280392	0.00267703	0.00290197	0.00224476	0.00255761	0.00312058	0.00264708	0.000211854
		-133.953	0.00277961	0.00255817	0.00231111	0.00274905	0.00231377	0.00282537	0.00241693	0.0025874	0.00256858	0.00262236	0.00281907	0.00253746	0.00278722	0.00275659	0.00259656	0.00289542	0.00220458	0.00251015	0.00313303	0.00263013	0.000222146
		-129.767	0.00284177	0.00257598	0.00226112	0.0027933	0.0023595	0.00277391	0.00240134	0.00265912	0.0026047	0.00259164	0.00273853	0.00249049	0.00278892	0.00266485	0.00253335	0.00289979	0.00221427	0.00253741	0.00309563	0.0026224	0.000217229
		-125.581	0.00288229	0.00260436	0.00221612	0.00283015	0.00236936	0.00272542	0.00243155	0.00272045	0.00265168	0.00256115	0.00273716	0.0023761	0.00279189	0.00257184	0.00253446	0.00287842	0.00225308	0.0026756	0.00305684	0.00262463	0.000218566
		-121.395	0.00285148	0.00259642	0.00215912	0.00283559	0.00234869	0.00267421	0.00242666	0.00276227	0.00267264	0.00252565	0.00275813	0.00228703	0.00278083	0.00252882	0.00250272	0.00289384	0.00231836	0.00276509	0.00299723	0.00261499	0.000225435
		-117.209	0.00278454	0.00261608	0.00212575	0.00284143	0.00239586	0.00272168	0.00245865	0.00273809	0.00266486	0.00250618	0.00279771	0.0022139	0.00272856	0.00253344	0.00250301	0.00288165	0.00237637	0.00276902	0.00291586	0.00260909	0.000217724
		-113.023	0.00272384	0.00263566	0.00213592	0.00281782	0.00249463	0.0027829	0.00249304	0.00271717	0.0026379	0.0024953	0.00285295	0.00216791	0.00271698	0.00258173	0.00253344	0.00283684	0.00242779	0.00276612	0.00284228	0.0026137	0.000205089
		-108.837	0.00267317	0.00266228	0.00217191	0.00282452	0.00253583	0.00278511	0.00248727	0.00274391	0.00262927	0.00251973	0.00290614	0.00225643	0.00271142	0.00265293	0.00250775	0.00283644	0.00249246	0.00267277	0.00276437	0.00262283	0.000184587
		-104.651	0.00264564	0.00271886	0.0022743	0.00284458	0.002583	0.00275606	0.00255402	0.00276145	0.00259801	0.00254979	0.00292644	0.00233173	0.0027482	0.00272847	0.00249604	0.00280915	0.00253097	0.00262674	0.00269887	0.00264117	0.000160928
		-100.465	0.00263056	0.00276034	0.00234137	0.00281657	0.00262519	0.00272258	0.00259027	0.00282525	0.00260502	0.00259476	0.00292759	0.00230017	0.00282157	0.00279707	0.0025116	0.0027977	0.0025406	0.00263856	0.00262013	0.00265615	0.000159694
		-96.2791	0.00261131	0.00285356	0.00239647	0.00273157	0.00258454	0.00267264	0.0026163	0.0028458	0.00263155	0.00263509	0.00289602	0.0022971	0.00283924	0.00280953	0.00247928	0.00278952	0.00254884	0.0026721	0.00257914	0.00265735	0.000157002
		-92.093	0.00259922	0.0029012	0.00245307	0.00265663	0.00257289	0.00265289	0.00265582	0.00278851	0.00267088	0.00263934	0.00284651	0.00230889	0.0028195	0.00283127	0.00249651	0.00276895	0.00255784	0.00270402	0.00256654	0.00265739	0.000145427
		-87.907	0.00259512	0.00291371	0.00248574	0.00262226	0.00259479	0.00268818	0.00272269	0.00276314	0.00273111	0.00263924	0.00282793	0.00240502	0.00274846	0.00279911	0.00254374	0.00273956	0.00256354	0.00270702	0.00253499	0.00266449	0.000124069
		-83.7209	0.00257292	0.0029278	0.00259527	0.00265407	0.00262334	0.002746	0.00279471	0.00273333	0.00281056	0.0026435	0.00283195	0.00240754	0.00271331	0.0027976	0.00257902	0.00273056	0.00262641	0.0027089	0.00252658	0.00268544	0.000120168
		-79.5349	0.0025473	0.00287504	0.00276857	0.00272228	0.00268694	0.00276842	0.00286516	0.00275528	0.00285705	0.00269095	0.00282988	0.00246146	0.00267794	0.00281811	0.00266347	0.00270919	0.00265636	0.00269411	0.0025284	0.00271452	0.000111472
		-75.3488	0.00258682	0.00286057	0.00298274	0.00274241	0.00273868	0.00278488	0.00290468	0.00288268	0.00283597	0.00273142	0.00282995	0.00253525	0.00269491	0.00284464	0.00272121	0.00267835	0.00267441	0.00269718	0.00252666	0.00275018	0.000119767
		-71.1628	0.00270289	0.00284123	0.00324579	0.00273618	0.00282859	0.00274268	0.00284928	0.0029424	0.00283908	0.00276297	0.00281277	0.0026728	0.00277668	0.0028897	0.00271181	0.00265883	0.00274308	0.00270617	0.00255064	0.00279019	0.000139297
		-66.9767	0.00277952	0.00283756	0.00344291	0.00271799	0.00284701	0.00271436	0.00280153	0.00300772	0.00279084	0.00279945	0.00276536	0.00279185	0.00278716	0.00292285	0.00278466	0.00263724	0.00281044	0.00272044	0.00259882	0.00281883	0.000171388
		-62.7907	0.00285555	0.00284477	0.00360971	0.00266878	0.00286857	0.00274962	0.00285639	0.00305693	0.00290182	0.00281462	0.00271604	0.00285657	0.00280538	0.00290151	0.00284513	0.0026257	0.00291061	0.0026869	0.00260372	0.00285149	0.00020915
		-58.6047	0.00287112	0.00282029	0.00376188	0.00265605	0.00294536	0.00272393	0.00290131	0.00311835	0.002904	0.00284948	0.00267216	0.00297306	0.00278907	0.00283953	0.00293737	0.00265204	0.00299426	0.002691	0.00263241	0.00288067	0.000245594
		-54.4186	0.00286677	0.00281222	0.00383374	0.00267951	0.00301252	0.00270554	0.0029709	0.00307461	0.00283839	0.00290192	0.00262698	0.0030662	0.00277835	0.00283127	0.00308393	0.00266109	0.00305436	0.0027174	0.00267386	0.00290471	0.000265525
		-50.2326	0.00292462	0.00278632	0.00381562	0.00272589	0.00315868	0.00268984	0.00304318	0.00297875	0.00278809	0.00291291	0.00264501	0.00317271	0.00285398	0.00283421	0.00313078	0.00268911	0.00310351	0.00277589	0.00269132	0.00293265	0.000267184
		-46.0465	0.00299703	0.00280098	0.00375186	0.00283026	0.00322026	0.00263628	0.00302598	0.00288078	0.00278639	0.00293537	0.00265595	0.00330903	0.00285616	0.00286621	0.00316155	0.00267595	0.00316898	0.00284893	0.00274789	0.00295557	0.00026559
		-41.8605	0.00306698	0.00279619	0.00358325	0.00288828	0.00326767	0.00264944	0.00302363	0.00280443	0.00281782	0.00300364	0.00266671	0.00340718	0.00292457	0.00288441	0.00312543	0.00267377	0.00321578	0.00288273	0.00278938	0.00297217	0.000248499
		-37.6744	0.00310881	0.0027909	0.00343554	0.00286711	0.00331466	0.00272303	0.00300616	0.00275915	0.00284959	0.00308953	0.00268198	0.00351751	0.00293195	0.00287233	0.00307201	0.00273997	0.00323449	0.00289617	0.00284997	0.00298636	0.000237837
		-33.4884	0.00309675	0.00281471	0.00335936	0.00285613	0.0032705	0.00279286	0.00301611	0.00279947	0.00287876	0.00321858	0.00269046	0.00358573	0.00290229	0.00285225	0.00301791	0.00289208	0.00321069	0.00286376	0.00291773	0.0030019	0.0002253
		-29.3023	0.00308655	0.00284455	0.00317945	0.00288523	0.00327235	0.00288742	0.0030686	0.00283552	0.00289562	0.00329826	0.00271733	0.00359295	0.00290936	0.00278256	0.00302792	0.00295978	0.00319041	0.00288824	0.00298391	0.00301611	0.000208877
		-25.1163	0.00307667	0.00291287	0.00305201	0.0028963	0.00323877	0.00296604	0.00309363	0.00289905	0.0029161	0.0033272	0.00274161	0.00364704	0.00288102	0.00281462	0.00303032	0.00298768	0.00323374	0.00297778	0.0030194	0.00303746	0.000202875
		-20.9302	0.00304702	0.00295569	0.002927	0.00289496	0.00321211	0.00296673	0.00315285	0.0029299	0.00301108	0.00332371	0.00276737	0.00366265	0.00288597	0.00287503	0.00305107	0.00291346	0.00335321	0.00303242	0.00301799	0.00305159	0.000206133
		-16.7442	0.0030501	0.00299506	0.00279872	0.00293269	0.003257	0.00292691	0.00316981	0.00295065	0.00304533	0.00331789	0.0027551	0.00366959	0.00287597	0.00289815	0.0030917	0.0028042	0.00357993	0.00310384	0.00301465	0.00306512	0.000240714
		-12.5581	0.00301592	0.00302431	0.00276161	0.0029796	0.00334208	0.00295333	0.00312336	0.00295446	0.00307664	0.00334314	0.00277488	0.00373404	0.00287152	0.0029629	0.00305241	0.0027881	0.00373354	0.00309488	0.00302705	0.00308494	0.00026989
		-8.37209	0.00302441	0.0030364	0.00275112	0.00293307	0.00346106	0.00298311	0.00314795	0.00294399	0.00310396	0.00338767	0.00278046	0.00374822	0.00284423	0.00294309	0.00304533	0.0028634	0.00380849	0.00305495	0.00306025	0.00310111	0.000289247
		-4.18605	0.00303706	0.00306396	0.00284882	0.00292976	0.0035158	0.00308176	0.00312564	0.00294377	0.00311045	0.0034411	0.00278734	0.00377523	0.00281817	0.00288426	0.00303487	0.00294994	0.0037565	0.00306073	0.00308992	0.00311869	0.000285114
		0	0.00301105	0.00303997	0.00297563	0.00286972	0.00356243	0.00321815	0.00310686	0.00293359	0.00311375	0.0034693	0.00280386	0.0037349	0.00279783	0.00286982	0.00298939	0.00299927	0.00358039	0.00307905	0.0031245	0.00311997	0.000266935
		4.18605	0.00299651	0.00300594	0.00301905	0.00282926	0.00361618	0.00329181	0.00314116	0.00288233	0.00307266	0.00347128	0.00282394	0.00361907	0.00281981	0.00282983	0.00296794	0.00304065	0.00342197	0.00308364	0.0031496	0.00310961	0.000252676
		8.37209	0.002983	0.00305461	0.00304106	0.00283306	0.00365354	0.00333838	0.00312146	0.00280433	0.00300366	0.00342618	0.00285122	0.00348853	0.00283411	0.00285908	0.0029582	0.00301995	0.00330156	0.00309909	0.00315019	0.00309585	0.000237108
		12.5581	0.0029999	0.00308849	0.00297808	0.00284598	0.00372201	0.00331201	0.00308436	0.00275085	0.0029277	0.00332631	0.0028469	0.00332176	0.00284695	0.00293692	0.0029304	0.00301789	0.00330966	0.00306254	0.00315885	0.00307724	0.000229735
		16.7442	0.00306835	0.00315499	0.00289492	0.00287292	0.00371068	0.00320647	0.00302115	0.00273467	0.00289414	0.00323027	0.00283703	0.00324105	0.00287772	0.00299839	0.0029401	0.00303891	0.00332031	0.00298893	0.00319462	0.00306451	0.000218236
		20.9302	0.00310102	0.00325385	0.00285305	0.00288944	0.00357281	0.00315514	0.00298574	0.00276648	0.00290109	0.00314213	0.00281107	0.00319167	0.00286767	0.00300465	0.00288361	0.003061	0.00328136	0.00295511	0.0031904	0.00304565	0.000196071
		25.1163	0.00308643	0.00325301	0.00285254	0.00295618	0.00338319	0.00311198	0.00303622	0.00282087	0.00290426	0.00309263	0.00280227	0.00309954	0.00288764	0.00296143	0.00284197	0.00309123	0.00320313	0.00293809	0.00323289	0.00302924	0.000159799
		29.3023	0.00311325	0.00326851	0.00280194	0.00300221	0.00318472	0.00319887	0.00318223	0.00287172	0.00291933	0.00305662	0.0028413	0.00306533	0.00289182	0.00289879	0.00282728	0.00309214	0.00308019	0.00296136	0.00325277	0.00302686	0.000146004
		33.4884	0.00312007	0.00329235	0.0028016	0.00298906	0.0030029	0.00320765	0.00334175	0.00289856	0.00288389	0.00297295	0.00288585	0.00310341	0.00287912	0.00281622	0.00280389	0.00304929	0.00302177	0.00294548	0.00324393	0.00301367	0.000161602
		37.6744	0.00318038	0.00322341	0.00287477	0.00300063	0.00290972	0.00318774	0.00333559	0.00290797	0.00281341	0.00286272	0.00295368	0.00317385	0.00288574	0.00280836	0.00278478	0.00307573	0.00301575	0.00295497	0.00325911	0.00301096	0.000165055
		41.8605	0.00323426	0.00322631	0.00291789	0.00299948	0.00277912	0.003182	0.00323324	0.00291125	0.00276828	0.00274791	0.00302124	0.00319087	0.00288375	0.00281557	0.0028017	0.00299396	0.0030423	0.00292814	0.00325717	0.00299655	0.000173343
		46.0465	0.00323365	0.00316652	0.00295268	0.00304759	0.00266894	0.00313684	0.0030972	0.00284849	0.00271929	0.00267999	0.00303957	0.00320108	0.00289976	0.00282618	0.00270968	0.00298955	0.00299756	0.0028625	0.00328575	0.00296646	0.00018843
		50.2326	0.00321716	0.00308531	0.00302234	0.00308243	0.00259463	0.00323857	0.00294966	0.00284075	0.00271771	0.00266498	0.00302211	0.0030932	0.00289878	0.00291621	0.00263249	0.00298115	0.00293613	0.00284578	0.00331453	0.00295021	0.000197929
		54.4186	0.00319062	0.00304145	0.00309497	0.00309819	0.00256736	0.00327235	0.00278568	0.00282473	0.00273083	0.00268149	0.00299179	0.00305268	0.00287035	0.00297876	0.00257466	0.00288403	0.00284781	0.00279229	0.00335292	0.00292805	0.00021467
		58.6047	0.00319389	0.00297074	0.00315537	0.00302228	0.00257401	0.00329853	0.00267401	0.00277535	0.00276141	0.00269154	0.00290763	0.00309867	0.0028283	0.00302734	0.0025121	0.00285831	0.00271633	0.00272076	0.00334543	0.00290168	0.000234321
		62.7907	0.0031406	0.00292754	0.00321661	0.00291601	0.00257207	0.00324145	0.00259887	0.00279468	0.00278777	0.00270641	0.00285557	0.00309066	0.00280907	0.00304406	0.00250373	0.00285605	0.00267336	0.00268433	0.00331562	0.00288076	0.000232267
		66.9767	0.003092	0.00289384	0.00321579	0.00287448	0.00259834	0.00315445	0.00260758	0.00279865	0.00277486	0.00271502	0.00285577	0.00314258	0.00280158	0.00298792	0.00252881	0.00283159	0.00267458	0.0026764	0.00325485	0.00286732	0.000213467
		71.1628	0.00302599	0.002875	0.00324521	0.00282514	0.00259277	0.00313626	0.00265207	0.00279637	0.00274454	0.0027159	0.00285348	0.00310587	0.00279439	0.00293529	0.00250841	0.00285807	0.002798	0.00264606	0.0031755	0.00285707	0.000198623
		75.3488	0.00297448	0.00286126	0.00328282	0.00285202	0.00263034	0.00307049	0.00263592	0.00282882	0.00268756	0.00272128	0.00286815	0.00303131	0.00279177	0.00286016	0.0025111	0.00292617	0.00281349	0.00265617	0.0031143	0.00284829	0.000185687
		79.5349	0.00297	0.00285711	0.00329065	0.00284081	0.00262874	0.00304825	0.00263434	0.00285974	0.00262955	0.00272332	0.00283689	0.00291617	0.00275471	0.00284575	0.00251454	0.00288567	0.00280972	0.00266046	0.0030551	0.00282955	0.000178788
		83.7209	0.00297078	0.00285829	0.0032248	0.002833	0.00265992	0.00295503	0.00262246	0.00279803	0.00265022	0.00275338	0.00280789	0.002792	0.00274811	0.002907	0.00254605	0.00288664	0.00270897	0.00274364	0.00302799	0.00281548	0.000155436
		87.907	0.00295972	0.00283397	0.00303062	0.00278696	0.00272784	0.00281095	0.00258614	0.00283744	0.00269828	0.00279511	0.00278091	0.00268369	0.00276893	0.00285829	0.00257989	0.0028635	0.0027498	0.00271698	0.00298099	0.00279211	0.000115755
		92.093	0.0029019	0.00284284	0.00287355	0.00274244	0.00279272	0.00270928	0.00254594	0.00282037	0.00275794	0.0028337	0.00275539	0.00254541	0.00281142	0.00283019	0.00266832	0.00279822	0.00270455	0.00274758	0.00289221	0.00276705	9.78765e-05
		96.2791	0.00283755	0.00280699	0.00278763	0.00268991	0.00284764	0.00260428	0.0025719	0.00289509	0.00282599	0.00286188	0.00274911	0.00246968	0.00283585	0.00278604	0.00270941	0.00278178	0.00262893	0.00275985	0.00280403	0.00275019	0.000108906
		100.465	0.00276143	0.00275609	0.00282404	0.00264401	0.00285434	0.00254591	0.00260251	0.00293233	0.00285499	0.00284857	0.00271937	0.00242775	0.00285709	0.00272898	0.002759	0.002737	0.00257377	0.00274569	0.00265852	0.00272797	0.000124038
		104.651	0.00266522	0.00271252	0.00292673	0.00262875	0.00282916	0.00248836	0.002642	0.00290149	0.00287493	0.00281873	0.002716	0.0023709	0.00284185	0.00268769	0.00285971	0.00273952	0.0025506	0.00277182	0.0025728	0.00271572	0.000145612
		108.837	0.00258638	0.0026358	0.00295685	0.00259046	0.00278974	0.00247184	0.00266956	0.00288061	0.00289887	0.00282747	0.00272618	0.00237888	0.00283995	0.00266951	0.00289498	0.00272197	0.00255578	0.00272648	0.00252182	0.00270227	0.000155669
		113.023	0.00253019	0.00259708	0.00289304	0.00260146	0.00280782	0.00244039	0.00268942	0.00286515	0.00291748	0.00283488	0.00274939	0.00240978	0.00284859	0.00265624	0.00291961	0.00268794	0.00258245	0.00270235	0.0024484	0.00269377	0.0001612
		117.209	0.00247458	0.00258307	0.00276746	0.00257564	0.00278921	0.00243607	0.00267795	0.00271739	0.00293038	0.00286799	0.00276891	0.00234915	0.00282049	0.00260656	0.00290462	0.00262426	0.00262055	0.00270032	0.00242206	0.00266509	0.000162757
		121.395	0.00245593	0.0025752	0.00256242	0.00257003	0.00276433	0.00244007	0.00267142	0.00270857	0.0028352	0.00289226	0.00276743	0.00233517	0.00279742	0.00267031	0.00284215	0.00259644	0.00264495	0.00264695	0.00239964	0.00264084	0.000153436
		125.581	0.00244216	0.00259616	0.00231904	0.00252765	0.00275188	0.00248241	0.00271746	0.00269247	0.00280649	0.00286345	0.00275591	0.00232999	0.00273199	0.00270135	0.00288226	0.00258918	0.00262563	0.00263378	0.00238276	0.00262274	0.000166109
		129.767	0.00240707	0.00256292	0.0022149	0.00255829	0.00276525	0.00238311	0.00270975	0.0027019	0.00275125	0.00283293	0.00272268	0.00231098	0.00268638	0.00266249	0.00293311	0.00256058	0.00262457	0.00264669	0.00239486	0.00260156	0.000182069
		133.953	0.00238598	0.00256347	0.00221684	0.0026015	0.00276597	0.00235471	0.00272516	0.00274993	0.00266794	0.00276461	0.00271056	0.00235939	0.00265727	0.0026151	0.0029466	0.00256498	0.00261944	0.00262018	0.00243014	0.00259578	0.000174084
		138.14	0.00234217	0.00251832	0.0022013	0.00267867	0.00272845	0.00231393	0.00278934	0.00279542	0.00261141	0.0026866	0.00267432	0.00234624	0.00266038	0.00255877	0.00293084	0.00259995	0.00258771	0.00265774	0.00236033	0.00258115	0.000185982
		142.326	0.00234462	0.00242444	0.00218747	0.00273755	0.0026545	0.00225163	0.00274889	0.00279844	0.00258785	0.00259196	0.00264872	0.00236479	0.00266171	0.00249954	0.00287042	0.00255103	0.00259378	0.00263604	0.00235	0.00255281	0.000183516
		146.512	0.00235313	0.00238103	0.00225914	0.00271382	0.00254013	0.00227807	0.00274296	0.00274999	0.00265877	0.00250074	0.00260657	0.00239096	0.00271326	0.00250529	0.00282896	0.00254321	0.00258272	0.00264676	0.00226009	0.00253977	0.000173476
		150.698	0.002355	0.00230911	0.00228554	0.0027216	0.00248804	0.00225198	0.00272728	0.00266585	0.00263986	0.00244539	0.00258977	0.00239872	0.00268033	0.0025642	0.00278746	0.00252239	0.00260615	0.00268836	0.00218633	0.00252176	0.000176242
		154.884	0.00238018	0.00230069	0.00231766	0.00267731	0.00247302	0.00227392	0.00266389	0.00262654	0.00264148	0.00237844	0.00258562	0.00239977	0.00266406	0.00263181	0.00277159	0.00252696	0.00261588	0.00270749	0.0020734	0.00251104	0.000180725
		159.07	0.0023581	0.00233655	0.00234965	0.00268757	0.00246573	0.002287	0.00267879	0.00256796	0.00262623	0.00237456	0.00259098	0.00236581	0.00259956	0.00270493	0.00277552	0.00247557	0.00265751	0.00275183	0.00205169	0.00251082	0.000186536
		163.256	0.00235629	0.00237863	0.0024114	0.00265879	0.00246839	0.00232224	0.00265703	0.00263625	0.00263142	0.00238303	0.00261761	0.00240065	0.00256057	0.0027318	0.00272133	0.00242684	0.00263289	0.00277302	0.00205823	0.00251718	0.000176578
		167.442	0.00235796	0.00240588	0.00246543	0.00265843	0.00245393	0.00236938	0.00263968	0.00263676	0.00265261	0.00238444	0.00263662	0.00245144	0.00255096	0.00273049	0.00273862	0.00240785	0.00256805	0.00277058	0.00203567	0.00252183	0.000174106
		171.628	0.0023409	0.00245652	0.00252251	0.00268291	0.00240763	0.0024722	0.00264053	0.00264849	0.00267655	0.00240725	0.00265217	0.00255787	0.00255522	0.00270601	0.00274378	0.0024805	0.00255444	0.00281568	0.00206629	0.00254671	0.000167507
		175.814	0.00234595	0.00249222	0.00258446	0.0026916	0.00239207	0.00250725	0.00260266	0.00266279	0.00269737	0.00238392	0.00267598	0.00260982	0.0025886	0.00265642	0.00276295	0.00255362	0.00250939	0.00284015	0.00210137	0.00256098	0.000165469
		180	0.00236028	0.00249271	0.00260676	0.00267134	0.00234298	0.00256703	0.00262552	0.0026236	0.00268236	0.00235162	0.00268396	0.00259907	0.00263036	0.00261807	0.0027962	0.00257577	0.00247177	0.0028183	0.00212098	0.00255993	0.000165653

## Sheet: Fig. 5h
Fig. 5h
		Anisotropy of PIP3 distribution	WT	R47A	N4
		Average	0.6469	0.31171	0.038173		Tukey multiple comparisons of means
		Standard deviation	0.0774809	0.177325	0.0232581		95% family-wise confidence level
		Cell #1	0.638	0.0862	0.0435223
		Cell #2	0.735	0.572	0.0422241			P
		Cell #3	0.669	0.0309	0.0576342		WT-R47A	0
		Cell #4	0.695	0.208	0.0217388		WT-N4	0
		Cell #5	0.781	0.288	0.0736532		R47A-N4	2e-07
		Cell #6	0.638	0.423	0.0432636
		Cell #7	0.505	0.327	0.0533587
		Cell #8	0.588	0.292	0.0166809
		Cell #9	0.66	0.276	0.0292309
		Cell #10	0.56	0.614	0.0563354
		Cell #11			0.00649855
		Cell #12			0.0833796
		Cell #13			0.0110876
		Cell #14			0.0188683
		Cell #15			0.0201217
		Cell #16			0.0191528
		Cell #17			0.0819228
		Cell #18			0.0233284
		Cell #19			0.0232854

## Sheet: Fig. 5i
Fig. 5i	see Supplementary Data 3 (Dissociation) and Supplementary Data 4 (Fig. 5h)
