# Supplementary material for: Single-molecule imaging of PI(4,5)P2 and PTEN in vitro reveals a positive feedback mechanism for PTEN membrane binding
Source: Commun Biol. 2020 Feb 28;3:92. doi: 10.1038/s42003-020-0818-3 (PMC7048775; doi:10.1038/s42003-020-0818-3)
Supplement: Supplementary file 6 — Supplementary Data 5 [file 42003_2020_818_MOESM6_ESM.xlsx]

## Sheet: Fig. 6d
Fig. 6d	WT
	5 sec per frame	0.828 mm/pixel
	Frame	X (pixel)	Y (pixel)
	0	347.617	250.43
	1	347.858	250.418
	2	347.58	250.085
	3	347.079	249.709
	4	346.682	249.078
	5	346.635	248.834
	6	346.67	248.711
	7	346.659	248.575
	8	346.567	248.337
	9	346.545	248.195
	10	346.567	248.166
	11	346.594	248.147
	12	346.598	247.979
	13	346.683	247.759
	14	346.681	247.569
	15	346.702	247.559
	16	346.77	247.72
	17	346.692	247.79
	18	346.237	247.646
	19	345.995	247.289
	20	346.023	247.229
	21	345.88	247.116
	22	345.829	247.041
	23	345.729	247.074
	24	345.672	247.038
	25	345.615	247.065
	26	345.347	246.87
	27	345.273	246.752
	28	345.224	246.68
	29	345.133	246.669
	30	344.968	246.438
	31	344.95	246.355
	32	344.822	246.475
	33	344.663	246.285
	34	344.566	245.983
	35	344.311	245.677
	36	344.263	245.625
	37	344.192	245.193
	38	344.089	244.981
	39	344.111	244.928
	40	343.95	245.326
	41	343.868	245.432
	42	343.586	245.714
	43	343.212	245.869
	44	342.859	246.202
	45	342.581	246.587
	46	341.877	246.945
	47	341.611	246.996
	48	341.57	246.897
	49	341.409	246.89
	50	341.331	246.93
	51	341.26	246.885
	52	341.338	246.767
	53	341.496	246.513
	54	341.497	246.059
	55	341.435	245.828
	56	341.258	245.536
	57	341.188	245.322
	58	341.229	245.188
	59	341.14	245.23
	60	340.918	245.276
	61	340.64	245.379
	62	340.178	245.545
	63	339.6	245.841
	64	339.356	246.13
	65	339.112	246.348
	66	338.881	246.569
	67	338.577	246.633
	68	338.338	246.549
	69	338.102	246.551
	70	338.168	246.882
	71	338.15	247.125
	72	338.158	247.39
	73	338.338	247.495
	74	338.264	247.475
	75	338.171	247.148
	76	338.207	246.438
	77	338.163	245.866
	78	338.193	245.416
	79	338.056	245.101
	80	337.909	244.799
	81	337.341	244.664
	82	337.316	244.476
	83	337.168	244.607
	84	336.733	244.95
	85	335.861	245.51
	86	335.659	245.815
	87	335.68	246.319
	88	335.646	246.308
	89	335.58	246.284
	90	335.352	246.057
	91	335.279	245.619
	92	335.005	245.201
	93	334.573	244.655
	94	334.119	244.296
	95	333.82	244.126
	96	333.504	243.972
	97	333.107	243.833
	98	332.772	243.873
	99	332.545	243.908
	100	331.768	243.78
	101	331.323	243.736
	102	331.43	243.74
	103	331.289	243.341
	104	331.022	243.269
	105	330.759	243.241
	106	330.915	243.259
	107	330.742	243.042
	108	330.197	242.771
	109	330.112	242.733
	110	330.339	242.716
	111	330.362	242.802
	112	330.775	242.834
	113	330.809	242.682
	114	330.05	242.823
	115	328.967	242.916
	116	327.5	242.868
	117	326.87	242.895
	118	325.78	242.653
	119	325.039	242.529
	120	324.835	242.396
	121	324.721	242.406
	122	323.996	242.334
	123	324.471	242.347
	124	325.553	242.633
	125	326.79	242.904
	126	327.134	243.018
	127	326.903	242.949
	128	326.133	242.769
	129	325.287	242.577
	130	324.477	242.115
	131	322.8	241.37
	132	321.689	241.065
	133	320.808	240.617
	134	320.122	240.295
	135	320.18	240.319
	136	320.764	240.647
	137	321.256	240.973
	138	322.046	241.291
	139	322.012	241.36
	140	321.962	241.428
	141	321.854	241.499
	142	321.716	241.502
	143	321.382	241.43
	144	321.37	241.382
	145	321.999	241.399
	146	322.747	241.475
	147	323.21	241.673
	148	323.293	241.826
	149	323.417	241.948
	150	323.349	242.052
	151	323.364	242.203
	152	323.187	242.218
	153	322.877	242.38
	154	322.564	242.49
	155	321.967	242.459
	156	321.354	242.195
	157	321.104	241.91
	158	320.766	241.438
	159	320.128	240.79
	160	319.937	240.619
	161	319.66	240.375
	162	319.365	240.302
	163	319.278	240.474
	164	319.569	241.008
	165	319.574	241.322
	166	319.677	241.789
	167	319.815	242.092
	168	319.922	242.119
	169	319.921	241.989
	170	319.861	241.717
	171	319.362	241.335
	172	319.039	241.074
	173	318.584	240.894
	174	318.083	240.733
	175	317.722	240.673
	176	317.384	240.718
	177	317.189	240.808
	178	317.032	240.925
	179	317.188	240.996
	180	317.636	241.196
	0	263.668	220.223
	1	263.801	220.125
	2	264.039	219.925
	3	264.486	219.544
	4	265.023	219.153
	5	265.399	219.09
	6	265.658	219.148
	7	265.761	219.14
	8	265.92	219.06
	9	265.876	219.003
	10	265.494	219.054
	11	265.12	219.167
	12	265.015	219.093
	13	265.101	218.896
	14	265.256	218.836
	15	265.285	218.764
	16	265.372	218.662
	17	265.229	218.654
	18	264.993	218.759
	19	264.814	218.846
	20	264.856	218.799
	21	264.845	218.836
	22	264.917	218.802
	23	265.052	218.713
	24	265.083	218.933
	25	264.858	219.376
	26	264.471	219.747
	27	264.287	220.076
	28	264.195	220.371
	29	264.082	220.81
	30	263.681	221.173
	31	263.282	221.478
	32	263.026	221.886
	33	262.79	222.152
	34	262.298	222.382
	35	262.109	222.832
	36	261.873	223.042
	37	261.529	222.749
	38	261.191	222.675
	39	261.63	223.156
	40	261.867	224.511
	41	261.612	225.039
	42	261.134	225.972
	43	260.871	226.862
	44	260.777	227.352
	45	260.45	228.292
	46	260.304	228.75
	47	260.212	228.852
	48	260.076	228.934
	49	260.078	228.651
	50	259.837	228.615
	51	259.459	228.541
	52	259.532	228.701
	53	259.688	228.982
	54	259.598	229.135
	55	259.402	229.289
	56	259.383	229.578
	57	259.731	229.707
	58	259.765	229.618
	59	259.693	229.657
	60	259.717	229.655
	61	259.721	229.643
	62	259.746	229.626
	63	259.792	229.777
	64	259.796	229.893
	65	259.876	229.968
	66	260.169	230.475
	67	260.4	230.772
	68	260.559	231.068
	69	260.503	231.177
	70	260.97	231.647
	71	261.1	231.748
	72	261.263	231.948
	73	261.663	232.15
	74	261.774	232.129
	75	261.95	232.168
	76	262.602	232.498
	77	262.936	232.684
	78	263.604	232.877
	79	264.035	232.952
	80	264.449	233.183
	81	264.758	233.496
	82	265.016	233.693
	83	265.142	233.914
	84	265.367	233.928
	85	265.535	233.683
	86	265.918	233.277
	87	266.282	232.696
	88	266.403	232.43
	89	266.809	232.505
	90	266.958	232.838
	91	267.181	233.221
	92	267.27	233.549
	93	267.343	233.829
	94	267.333	234.048
	95	266.993	234.111
	96	266.932	234.333
	97	266.94	234.715
	98	267.059	234.948
	99	267.148	235.238
	100	267.578	235.776
	101	267.878	235.858
	102	268.068	236.058
	103	268.421	236.045
	104	268.408	236.084
	105	268.498	236.179
	106	268.671	236.374
	107	268.679	236.47
	108	268.808	236.584
	109	268.883	236.689
	110	268.796	236.619
	111	268.394	236.144
	112	268.139	235.845
	113	267.802	235.776
	114	267.357	235.281
	115	267.416	235.366
	116	268.476	236.207
	117	269.999	237.557
	118	271.247	238.64
	119	272.489	238.823
	120	273.064	239.076
	121	273.558	239.097
	122	273.634	239.383
	123	273.661	239.556
	124	273.962	239.756
	125	274.116	240.154
	126	274.244	240.25
	127	274.607	240.337
	128	275.001	240.249
	129	275.711	239.981
	130	276.294	239.711
	131	276.795	239.657
	132	277.206	239.719
	133	277.701	239.749
	134	278.008	239.768
	135	278.202	239.779
	136	278.235	239.723
	137	278.316	239.881
	138	278.836	240.068
	139	279.132	240.365
	140	279.391	240.638
	141	279.652	240.746
	142	279.602	240.972
	143	279.544	241.43
	144	279.225	241.697
	145	279.34	242.017
	146	279.264	242.437
	147	279.041	242.888
	148	278.802	243.26
	149	278.396	243.696
	150	278.167	243.822
	151	277.646	244.248
	152	277.163	244.709
	153	276.718	244.983
	154	276.264	245.346
	155	275.999	245.473
	156	276.028	245.409
	157	276.064	245.474
	158	276.145	245.804
	159	276.276	246.109
	160	276.387	246.291
	161	276.481	246.38
	162	276.77	246.692
	163	276.917	246.898
	164	276.884	247.006
	165	276.861	246.976
	166	276.917	247
	167	277.003	247.067
	168	277.048	247.023
	169	277.198	247.101
	170	277.204	247.131
	171	277.273	247.039
	172	277.384	246.866
	173	277.466	246.849
	174	277.43	246.859
	175	277.421	246.294
	176	277.455	246.682
	177	277.61	246.751
	178	277.535	246.845
	179	277.529	246.77
	180	277.283	246.61
	0	269.81	288.992
	1	269.883	289.475
	2	269.92	289.846
	3	270.176	290.178
	4	270.719	289.937
	5	271.023	289.667
	6	271.461	289.398
	7	271.757	289.102
	8	272.178	288.82
	9	272.313	288.701
	10	272.465	288.621
	11	272.686	287.984
	12	272.579	287.919
	13	272.721	287.617
	14	272.628	287.637
	15	272.742	287.447
	16	273.213	287.158
	17	273.945	286.873
	18	274.664	286.57
	19	275.366	285.927
	20	275.437	285.988
	21	275.68	286.111
	22	275.847	286.077
	23	276.001	286.127
	24	276.578	286.152
	25	277.032	286.153
	26	277.351	286.079
	27	277.431	285.964
	28	277.856	286.011
	29	277.934	286.416
	30	278.188	287.204
	31	278.369	287.251
	32	279.335	287.936
	33	279.641	288.161
	34	279.85	288.402
	35	280.211	288.511
	36	280.666	288.842
	37	281.477	289.106
	38	282.057	289.189
	39	282.596	289.126
	40	283.195	288.778
	41	283.674	288.42
	42	284.334	288.353
	43	284.81	288.682
	44	285.093	288.528
	45	285.363	288.66
	46	285.646	288.731
	47	285.685	288.918
	48	285.823	289.099
	49	285.913	289.358
	50	285.826	290.128
	51	285.955	290.575
	52	286.071	290.858
	53	286.227	291.117
	54	286.849	291.399
	55	287.317	291.884
	56	287.775	292.207
	57	288.753	292.863
	58	289.116	293.27
	59	289.858	293.864
	60	290.926	294.639
	61	291.712	294.983
	62	292.152	295.301
	63	292.324	295.755
	64	292.658	296.146
	65	292.836	296.671
	66	292.432	297.384
	67	292.289	297.489
	68	292.225	297.744
	69	292.057	297.886
	70	291.916	298.397
	71	291.679	299.455
	72	291.537	299.797
	73	291.932	300.443
	74	291.947	300.989
	75	292	302.016
	76	291.92	302.648
	77	291.948	303.004
	78	291.806	303.203
	79	291.762	303.352
	80	291.639	303.441
	81	291.439	303.683
	82	291.455	303.808
	83	291.892	303.644
	84	292.036	303.466
	85	291.963	303.276
	86	291.837	303.06
	87	291.548	303.186
	88	291.381	303.37
	89	291.327	303.824
	90	291.251	304.1
	91	291.292	304.102
	92	291.185	303.779
	93	291.071	303.695
	94	290.869	304.004
	95	290.706	304.032
	96	290.542	303.66
	97	290.316	302.79
	98	290.134	302.048
	99	289.772	301.664
	100	289.644	301.166
	101	289.088	300.854
	102	288.714	300.988
	103	288.722	301.003
	104	288.441	300.851
	105	287.877	301.094
	106	287.765	301.352
	107	287.488	302.207
	108	286.828	303.765
	109	286.296	304.414
	110	285.756	304.908
	111	285.568	305.012
	112	285.268	305.468
	113	284.956	305.653
	114	284.699	305.596
	115	284.022	305.722
	116	283.646	305.803
	117	283.568	306.15
	118	283.73	306.638
	119	283.877	307.136
	120	283.731	307.588
	121	283.393	307.799
	122	282.955	308.197
	123	282.526	308.393
	124	282.29	308.866
	125	281.916	309.109
	126	281.699	309.566
	127	281.614	310.035
	128	281.622	309.939
	129	281.629	309.805
	130	281.831	309.622
	131	281.921	309.733
	132	282.135	309.647
	133	282.4	309.822
	134	282.186	310.245
	135	282.084	310.852
	136	281.665	311.167
	137	281.541	311.322
	138	281.251	311.626
	139	280.837	312.017
	140	281.049	312.178
	141	281.491	312.375
	142	282.046	312.601
	143	282.838	313.025
	144	283.258	313.375
	145	283.332	313.4
	146	283.668	313.672
	147	284.011	313.71
	148	284.486	313.638
	149	285.128	313.272
	150	285.628	313.031
	151	286.425	312.222
	152	287.247	311.457
	153	287.732	311.058
	154	288.16	310.655
	155	288.423	310.258
	156	288.918	309.843
	157	289.306	309.678
	158	289.297	309.718
	159	289.1	309.744
	160	289.37	309.804
	161	289.775	309.075
	162	289.497	308.205
	163	289.286	307.655
	164	289.336	307.636
	165	289.628	308.441
	166	290.136	308.911
	167	290.462	309.224
	168	290.992	309.782
	169	291.837	309.445
	170	292.172	309.669
	171	292.332	309.796
	172	292.748	309.898
	173	293.029	309.586
	174	293.886	308.993
	175	294.46	308.759
	176	294.88	308.44
	177	295.255	308.163
	178	295.777	307.893
	179	295.833	307.71
	180	296.034	307.538
	0	304.705	304.39
	1	304.936	304.688
	2	305.135	304.871
	3	305.491	305.36
	4	305.709	305.73
	5	305.974	306.119
	6	306.047	306.254
	7	306.231	306.247
	8	306.377	306.387
	9	306.37	306.612
	10	306.459	306.932
	11	306.538	307.142
	12	306.596	307.327
	13	306.74	307.351
	14	306.905	307.499
	15	307.019	307.606
	16	307.156	308.272
	17	307.455	308.036
	18	307.381	307.764
	19	307.441	307.722
	20	307.585	307.771
	21	307.702	307.892
	22	307.764	308.002
	23	307.818	308.088
	24	307.933	308.275
	25	308.03	308.499
	26	308.118	308.81
	27	308.259	309.138
	28	308.575	309.533
	29	308.839	309.848
	30	309.218	310.249
	31	309.652	310.581
	32	309.876	310.743
	33	309.951	310.819
	34	310.241	310.985
	35	310.313	310.985
	36	310.712	311.125
	37	310.904	311.169
	38	311.227	311.356
	39	311.34	311.384
	40	311.428	311.256
	41	311.711	311.152
	42	311.886	311.048
	43	311.876	311.068
	44	311.967	311.086
	45	311.879	311.098
	46	311.575	311.248
	47	311.318	311.229
	48	311.056	311.358
	49	310.974	311.416
	50	310.806	311.428
	51	310.743	311.34
	52	310.595	311.408
	53	310.436	311.248
	54	310.336	311.164
	55	310.345	311.072
	56	310.604	311.101
	57	310.732	311.285
	58	310.871	311.514
	59	311.06	311.833
	60	311.088	312.154
	61	311.074	312.613
	62	310.967	313.03
	63	310.957	313.893
	64	311.126	314.613
	65	311.118	314.822
	66	311.232	315.297
	67	311.054	315.068
	68	310.901	315.357
	69	310.891	315.319
	70	310.881	315.281
	71	310.58	315.17
	72	311.06	314.956
	73	310.52	314.835
	74	310.743	314.316
	75	310.731	314.259
	76	310.592	314.238
	77	310.534	314.104
	78	310.474	314.145
	79	310.424	314.438
	80	310.434	314.971
	81	310.279	315.69
	82	310.332	316.307
	83	310.421	316.693
	84	310.551	317.364
	85	310.645	317.884
	86	310.971	318.254
	87	311.23	318.485
	88	311.214	318.615
	89	311.102	318.389
	90	310.993	318.403
	91	310.621	318.576
	92	310.633	318.701
	93	310.574	319.115
	94	310.591	319.323
	95	310.861	319.975
	96	311.281	320.652
	97	311.551	321.005
	98	311.66	321.213
	99	311.524	321.301
	100	311.454	321.583
	101	311.329	321.911
	102	310.82	322.096
	103	310.278	322.074
	104	310.145	322.199
	105	310.006	322.394
	106	309.74	322.561
	107	309.469	322.618
	108	309.496	322.833
	109	309.458	323.365
	110	309.129	323.778
	111	308.643	324.49
	112	308.376	325.053
	113	308.101	325.718
	114	307.659	325.828
	115	307.153	325.728
	116	306.901	325.413
	117	307.001	324.875
	118	307.047	324.355
	119	307.297	324.341
	120	307.567	324.242
	121	307.837	324.11
	122	308.134	323.857
	123	308.29	323.803
	124	308.23	323.828
	125	308.126	324.466
	126	308.126	324.449
	127	308.185	324.386
	128	308.36	324.701
	129	308.654	324.777
	130	308.748	324.579
	131	308.87	324.588
	132	309.103	324.658
	133	309.434	325.175
	134	309.022	325.492
	135	308.977	325.744
	136	309.302	325.106
	137	309.291	324.865
	138	309.206	324.887
	139	309.16	324.718
	140	309.027	324.563
	141	308.83	324.265
	142	308.562	324.136
	143	307.992	323.784
	144	307.705	323.545
	145	307.15	323.302
	146	307.095	323.434
	147	306.727	323.609
	148	306.479	324.067
	149	306.27	324.61
	150	305.744	325.656
	151	305.29	326.285
	152	304.957	326.863
	153	304.779	327.453
	154	304.576	328.152
	155	304.227	328.516
	156	304.057	328.791
	157	303.766	329.489
	158	303.646	329.988
	159	303.19	330.248
	160	302.988	330.053
	161	302.915	329.836
	162	302.935	329.539
	163	302.901	329.601
	164	303.01	329.358
	165	302.803	329.033
	166	302.926	329.13
	167	302.86	328.889
	168	303.174	328.783
	169	302.951	328.538
	170	303.278	328.366
	171	303.264	327.984
	172	303.314	327.9
	173	303.03	328.073
	174	303.449	327.739
	175	303.283	327.591
	176	302.931	327.564
	177	302.281	327.469
	178	301.874	327.442
	179	301.601	327.375
	180	300.735	327.098
	0	276.731	185.68
	1	276.649	185.674
	2	276.624	185.624
	3	276.622	185.613
	4	276.556	185.576
	5	276.528	185.62
	6	276.579	185.584
	7	276.575	185.559
	8	276.577	185.538
	9	276.525	185.511
	10	276.497	185.402
	11	276.529	185.376
	12	276.515	185.329
	13	276.468	185.256
	14	276.516	185.161
	15	276.569	185.152
	16	276.575	185.061
	17	276.576	184.959
	18	276.496	184.84
	19	276.472	184.733
	20	276.424	184.635
	21	276.307	184.225
	22	276.269	184.145
	23	276.201	184.124
	24	276.229	184.104
	25	276.246	184.008
	26	276.325	183.995
	27	276.384	183.979
	28	276.481	183.93
	29	276.53	183.799
	30	276.47	183.784
	31	276.303	183.757
	32	276.231	183.814
	33	276.143	183.731
	34	276.072	183.712
	35	276.052	183.709
	36	276.043	183.733
	37	275.904	183.763
	38	275.729	183.801
	39	275.355	183.744
	40	275.109	183.746
	41	275.25	183.836
	42	275.189	183.682
	43	275.042	183.989
	44	275.029	183.897
	45	274.578	183.717
	46	274.058	183.616
	47	273.77	183.533
	48	273.724	183.227
	49	273.615	183.139
	50	273.023	183.018
	51	272.503	182.767
	52	272.108	182.717
	53	271.967	182.611
	54	272.004	182.519
	55	272.145	182.25
	56	272.61	182.222
	57	272.66	182.216
	58	272.637	182.333
	59	272.728	182.288
	60	272.72	182.343
	61	272.19	183.048
	62	272.009	183.174
	63	272.243	183.076
	64	272.653	182.932
	65	272.795	183.004
	66	273.043	182.952
	67	273.224	182.792
	68	273.258	182.721
	69	272.833	182.713
	70	272.761	182.686
	71	272.563	182.611
	72	272.539	182.649
	73	272.795	182.142
	74	272.857	182.003
	75	272.838	181.954
	76	273.037	182.076
	77	273.211	182.06
	78	273.381	182.015
	79	273.491	181.727
	80	273.585	181.68
	81	273.523	181.698
	82	273.427	181.726
	83	273.411	181.753
	84	273.252	181.75
	85	273.23	181.799
	86	273.277	181.634
	87	273.236	180.462
	88	272.997	178.569
	89	272.826	177.505
	90	272.188	176.164
	91	271.558	174.385
	92	271.375	173.795
	93	271.252	173.536
	94	270.989	173.044
	95	270.976	172.967
	96	270.822	173.065
	97	270.719	173.122
	98	270.647	173.113
	99	270.423	173.233
	100	270.138	173.298
	101	269.858	173.147
	102	269.4	172.884
	103	269.399	173.041
	104	269.684	173.218
	105	269.737	173.219
	106	269.788	173.089
	107	269.91	173.051
	108	269.804	172.987
	109	269.694	173.023
	110	269.54	173.072
	111	269.082	172.718
	112	268.69	172.305
	113	268.65	172.185
	114	268.583	171.933
	115	268.582	172.066
	116	268.527	171.942
	117	268.212	171.901
	118	268.016	171.789
	119	267.908	171.565
	120	267.865	171.486
	121	267.871	171.456
	122	267.842	171.41
	123	267.974	171.31
	124	267.956	171.142
	125	267.782	171.024
	126	267.02	170.928
	127	266.882	170.871
	128	266.672	170.828
	129	265.821	170.599
	130	264.735	170.358
	131	263.771	170.132
	132	262.895	169.991
	133	262.696	170.006
	134	262.518	169.995
	135	261.874	169.83
	136	261.618	169.814
	137	261.008	169.795
	138	260.833	169.866
	139	260.915	169.812
	140	260.834	169.912
	141	260.657	169.979
	142	260.525	169.948
	143	260.543	169.996
	144	260.012	170.028
	145	259.965	169.945
	146	259.663	169.976
	147	259.085	170.038
	148	258.973	170.127
	149	258.849	170.237
	150	258.628	170.403
	151	258.159	170.412
	152	258.239	170.512
	153	258.231	170.505
	154	258.231	170.502
	155	258.172	170.493
	156	258.092	170.481
	157	258.213	170.457
	158	258.213	170.275
	159	258.2	170.266
	160	258.23	170.172
	161	258.228	170.138
	162	258.142	170.188
	163	257.954	170.219
	164	257.82	170.228
	165	257.71	170.304
	166	257.604	170.357
	167	257.165	170.444
	168	256.999	170.41
	169	256.876	170.432
	170	256.788	170.449
	171	256.749	170.537
	172	256.567	170.614
	173	256.521	170.593
	174	255.952	170.55
	175	255.852	170.512
	176	255.699	170.412
	177	254.825	170.477
	178	254.598	170.579
	179	253.661	170.632
	180	252.314	170.623
	0	149.474	388.842
	1	150.323	388.837
	2	150.579	388.738
	3	150.989	388.882
	4	151.241	389.222
	5	151.519	389.721
	6	151.768	390.046
	7	152.11	390.387
	8	152.111	390.576
	9	152.153	390.929
	10	152.356	391.201
	11	152.636	391.246
	12	152.89	391.389
	13	153.344	391.587
	14	153.926	391.617
	15	154.256	391.574
	16	154.815	391.405
	17	155.362	391.217
	18	155.564	391.09
	19	155.559	391.002
	20	155.761	390.914
	21	156.129	390.716
	22	156.352	390.397
	23	156.648	390.151
	24	156.718	390.241
	25	156.715	390.233
	26	157.557	390.777
	27	157.768	391.383
	28	157.992	391.89
	29	158.18	392.299
	30	158.299	392.815
	31	158.238	393.484
	32	158.167	393.922
	33	157.987	394.42
	34	157.943	394.539
	35	157.887	394.798
	36	157.862	395.304
	37	157.74	396.133
	38	157.743	396.453
	39	157.773	396.415
	40	157.798	396.128
	41	157.95	396.119
	42	158.262	396.655
	43	158.76	397.225
	44	158.917	397.671
	45	159.014	398.154
	46	159.011	398.602
	47	158.875	398.934
	48	158.615	399.33
	49	158.327	399.733
	50	158.05	400.253
	51	157.65	400.626
	52	157.29	400.959
	53	156.86	401.413
	54	156.556	401.944
	55	156.105	402.336
	56	155.781	402.406
	57	155.713	402.785
	58	155.773	403.038
	59	155.944	403.303
	60	156.311	403.283
	61	156.472	402.992
	62	156.465	403.203
	63	156.499	403.697
	64	155.969	404.387
	65	155.595	405.128
	66	154.868	404.835
	67	155.674	404.872
	68	155.237	404.64
	69	154.606	405.686
	70	154.268	406.313
	71	154.093	406.988
	72	154.088	407.335
	73	153.929	407.619
	74	153.877	408.054
	75	153.906	408.256
	76	154.071	408.568
	77	154.208	409.308
	78	154.49	409.913
	79	154.841	410.247
	80	155.061	410.603
	81	155.093	410.797
	82	155.022	411.056
	83	155.118	411.385
	84	154.964	412.001
	85	154.648	412.731
	86	154.409	413.237
	87	154.252	413.759
	88	154.114	414.253
	89	154.096	414.379
	90	153.99	414.693
	91	153.804	415.08
	92	153.657	415.293
	93	153.513	415.697
	94	153.342	416.03
	95	153.279	416
	96	153.263	415.733
	97	153.292	415.267
	98	153.431	415.094
	99	153.591	415.436
	100	153.748	416.08
	101	153.914	416.656
	102	153.837	417.075
	103	153.668	417.223
	104	153.627	417.613
	105	153.309	418.153
	106	153.144	418.443
	107	152.98	418.846
	108	152.944	419.22
	109	152.77	419.531
	110	152.601	419.775
	111	152.197	419.883
	112	152.017	419.959
	113	151.601	420.098
	114	151.287	420.453
	115	150.911	420.728
	116	150.602	421.395
	117	150.38	421.762
	118	150.079	422.237
	119	149.704	422.733
	120	149.322	423.137
	121	149.105	423.642
	122	148.84	423.831
	123	148.765	423.714
	124	148.596	423.759
	125	148.767	423.717
	126	149.21	423.699
	127	150.003	423.855
	128	150.386	423.998
	129	151.041	424.051
	130	151.701	423.991
	131	152.44	423.958
	132	153.345	423.936
	133	153.733	423.897
	134	153.208	423.811
	135	153.75	423.826
	136	153.532	424.105
	137	153.281	424.646
	138	152.889	425.416
	139	152.367	425.865
	140	151.751	426.141
	141	150.977	426.312
	142	150.248	426.446
	143	149.371	426.37
	144	149.141	426.347
	145	149.113	426.291
	146	149.054	426.25
	147	148.834	426.131
	148	148.688	426.106
	149	148.644	425.981
	150	148.681	425.766
	151	148.584	425.66
	152	148.409	425.337
	153	148.468	425.101
	154	148.435	424.891
	155	148.429	424.674
	156	148.429	424.447
	157	148.418	424.31
	158	148.343	424.084
	159	148.045	424.198
	160	147.875	424.291
	161	147.806	424.069
	162	147.571	424.001
	163	147.361	424.016
	164	147.293	423.961
	165	147.171	424.04
	166	146.801	424.45
	167	146.565	424.865
	168	146.23	425.234
	169	146.025	425.879
	170	145.876	426.03
	171	145.966	426.152
	172	146.089	426.205
	173	145.947	426.305
	174	145.929	426.956
	175	145.848	427.739
	176	145.709	428.187
	177	145.331	428.868
	178	145.185	429.108
	179	144.811	429.405
	180	144.668	429.732
	0	120.525	283.73
	1	120.696	283.929
	2	120.891	284.037
	3	121.022	284.162
	4	121.084	284.356
	5	121.111	284.634
	6	121.139	284.628
	7	121.146	284.743
	8	121.172	284.755
	9	121.417	284.867
	10	121.708	284.97
	11	121.899	285.051
	12	122.202	285.146
	13	122.318	285.405
	14	122.577	285.488
	15	122.628	285.581
	16	122.768	285.639
	17	122.956	285.703
	18	123.146	285.955
	19	123.395	286.573
	20	123.519	286.997
	21	123.775	287.569
	22	123.994	287.855
	23	124.218	288.077
	24	124.338	288.221
	25	124.423	288.553
	26	124.379	288.909
	27	124.313	289.15
	28	124.224	289.387
	29	124.012	289.593
	30	123.703	289.518
	31	123.302	289.378
	32	123.187	289.392
	33	122.89	289.603
	34	122.72	289.78
	35	122.417	289.836
	36	122.052	289.611
	37	121.588	289.316
	38	121.442	289.747
	39	121.299	290.284
	40	121.16	290.815
	41	121.128	291.463
	42	121.218	291.939
	43	121.049	291.821
	44	120.885	291.754
	45	120.754	291.479
	46	120.89	291.557
	47	121.436	292.067
	48	121.927	292.724
	49	122.394	293.617
	50	122.582	294.121
	51	122.529	294.807
	52	122.307	295.353
	53	122.029	295.809
	54	122.044	296.335
	55	122.095	297.045
	56	122.115	297.809
	57	122.153	298.563
	58	122.381	299.239
	59	122.674	299.827
	60	122.927	299.993
	61	123.581	300.135
	62	124.018	300.325
	63	124.65	300.442
	64	125.121	300.451
	65	125.645	300.545
	66	126.054	300.566
	67	126.348	300.888
	68	126.789	301.264
	69	126.345	301.316
	70	126.603	301.824
	71	127.117	302.69
	72	127.581	303.595
	73	127.895	304.115
	74	128.074	304.537
	75	128.387	305.043
	76	128.693	305.43
	77	129.058	305.808
	78	129.458	305.975
	79	129.689	306.28
	80	129.639	306.582
	81	129.697	306.898
	82	129.756	307.311
	83	129.834	307.774
	84	129.894	308.419
	85	129.876	308.84
	86	129.762	309.167
	87	129.662	309.512
	88	129.335	309.959
	89	129.141	310.434
	90	128.816	310.879
	91	128.629	311.15
	92	128.524	311.43
	93	128.933	311.413
	94	129.076	311.44
	95	129.128	311.342
	96	129.29	311.312
	97	129.572	311.299
	98	129.78	311.246
	99	130.109	311.125
	100	131.048	310.905
	101	131.715	310.703
	102	132.166	310.451
	103	132.424	310.274
	104	132.843	310.301
	105	133.143	310.381
	106	133.473	310.489
	107	133.67	310.563
	108	134.095	310.862
	109	134.252	310.901
	110	134.7	310.906
	111	134.934	310.748
	112	135.361	310.541
	113	135.68	310.388
	114	136.265	309.932
	115	136.455	309.664
	116	136.663	309.289
	117	136.89	308.94
	118	137.412	308.682
	119	137.973	308.456
	120	138.823	308.125
	121	139.306	307.754
	122	139.716	307.549
	123	140.027	307.189
	124	140.877	306.684
	125	141.589	306.769
	126	142.129	306.918
	127	142.4	306.836
	128	143.075	306.492
	129	143.715	306.214
	130	144.317	305.528
	131	144.704	304.907
	132	145.401	304.348
	133	146.121	303.989
	134	146.825	303.805
	135	147.136	303.58
	136	147.755	303.151
	137	148.434	302.119
	138	148.82	301.604
	139	148.924	301.404
	140	149.561	301.395
	141	150.036	301.332
	142	150.218	301.011
	143	150.874	300.855
	144	151.458	300.65
	145	151.744	300.697
	146	151.814	300.818
	147	151.9	300.775
	148	152.195	300.763
	149	152.567	300.81
	150	152.693	300.714
	151	152.889	300.593
	152	152.942	300.406
	153	152.912	300.158
	154	152.813	299.566
	155	152.866	299.091
	156	152.909	298.703
	157	152.765	298.151
	158	152.569	297.81
	159	152.446	297.268
	160	152.388	297.025
	161	152.171	296.268
	162	151.911	295.579
	163	150.963	293.203
	164	149.762	289.392
	165	149.12	285.987
	166	149.159	285.772
	167	149.182	285.925
	168	149.2	285.807
	169	148.943	285.062
	170	148.888	284.869
	171	148.737	284.635
	172	148.556	284.08
	173	148.417	284.064
	174	148.327	284.074
	175	147.863	283.825
	176	147.875	283.815
	177	147.675	283.815
	178	147.54	283.595
	179	147.548	283.067
	180	147.514	283.09
	0	711.493	298.501
	1	711.575	298.189
	2	711.585	298.038
	3	711.63	298.206
	4	711.709	298.625
	5	711.788	298.841
	6	711.841	298.95
	7	712.068	299.008
	8	711.992	298.831
	9	711.824	298.085
	10	711.524	297.602
	11	711.492	296.868
	12	711.385	296.345
	13	711.119	296.096
	14	711.008	296.067
	15	711.06	296.234
	16	711.06	296.149
	17	711.041	296.468
	18	710.949	296.432
	19	710.73	296.759
	20	710.651	297.02
	21	710.611	297.46
	22	710.672	298.15
	23	710.713	298.82
	24	711.075	299.911
	25	710.958	300.974
	26	710.883	301.778
	27	711.015	302.432
	28	711.35	302.885
	29	711.95	303.213
	30	713.227	303.402
	31	714.172	303.643
	32	714.773	303.636
	33	715.298	303.128
	34	715.597	302.976
	35	715.849	302.673
	36	715.996	302.212
	37	716.127	302.049
	38	716.166	301.835
	39	716.249	301.846
	40	716.372	302.038
	41	716.468	302.231
	42	716.672	302.666
	43	716.594	302.923
	44	716.262	303.046
	45	716.119	303.232
	46	715.93	303.348
	47	715.677	303.698
	48	715.611	304.071
	49	715.615	304.148
	50	715.624	304.14
	51	715.631	304.324
	52	715.253	304.331
	53	715.051	304.477
	54	715.046	304.632
	55	715.107	304.776
	56	715.218	305.143
	57	715.311	305.642
	58	715.782	305.898
	59	716.217	306.213
	60	716.806	306.451
	61	716.622	306.246
	62	716.305	306.165
	63	716.703	306.187
	64	716.796	306.055
	65	716.752	306.036
	66	717.335	306.265
	67	717.76	306.327
	68	717.638	305.99
	69	717.918	305.832
	70	718.183	305.948
	71	718.206	306.242
	72	718.649	306.422
	73	718.795	306.802
	74	719.078	306.964
	75	719.148	307.602
	76	719.388	308.26
	77	719.844	308.695
	78	720.33	308.991
	79	720.843	309.116
	80	721.346	309.227
	81	721.664	309.608
	82	721.985	309.911
	83	722.05	310.222
	84	721.959	310.559
	85	722.031	310.783
	86	722.91	311.062
	87	723.46	311.293
	88	724.024	311.581
	89	724.27	311.718
	90	724.875	311.961
	91	726.028	312.167
	92	726.808	312.344
	93	727.089	312.824
	94	727.595	313.37
	95	727.827	313.737
	96	728.025	313.917
	97	728.037	314.056
	98	727.956	314.157
	99	727.864	314.437
	100	727.833	314.615
	101	727.86	314.606
	102	727.796	314.79
	103	727.983	314.749
	104	727.97	314.749
	105	727.656	314.529
	106	727.516	314.223
	107	726.579	313.954
	108	726.865	314.034
	109	728.232	314.616
	110	729.219	315.183
	111	729.72	315.506
	112	729.771	315.755
	113	729.86	315.849
	114	729.814	315.819
	115	729.87	315.869
	116	730.216	316.241
	117	730.245	316.264
	118	730.387	316.254
	119	730.427	316.257
	120	730.495	316.383
	121	730.644	316.41
	122	730.701	316.268
	123	730.777	316.336
	124	730.891	316.363
	125	731.052	316.339
	126	731.223	316.298
	127	731.33	316.238
	128	731.362	316.178
	129	731.483	316.051
	130	731.512	315.9
	131	731.59	315.673
	132	731.779	315.592
	133	732.007	315.703
	134	732.268	315.842
	135	732.549	315.752
	136	732.825	315.708
	137	732.862	315.787
	138	733.143	315.992
	139	733.439	316.068
	140	733.589	315.94
	141	733.515	315.843
	142	733.331	315.82
	143	733.104	315.74
	144	732.9	315.837
	145	732.834	316.054
	146	732.748	316.169
	147	732.825	315.887
	148	732.977	315.662
	149	733.213	314.923
	150	733.272	313.975
	151	732.937	312.84
	152	732.654	311.741
	153	732.529	311.283
	154	732.298	310.823
	155	732.129	310.531
	156	731.929	309.878
	157	731.726	309.157
	158	731.64	309.03
	159	731.497	308.868
	160	731.354	308.586
	161	731.111	308.097
	162	731.031	307.879
	163	730.684	307.44
	164	730.395	307.126
	165	730.268	307.147
	166	730.328	307.354
	167	730.102	307.063
	168	729.919	306.947
	169	729.737	306.665
	170	729.35	306.191
	171	729.191	305.836
	172	729.1	305.316
	173	728.855	304.907
	174	728.691	304.992
	175	728.766	305.224
	176	729.128	305.432
	177	729.477	306.461
	178	729.412	307.891
	179	729.517	308.246
	180	729.567	308.281
	0	660.783	466.796
	1	660.39	466.197
	2	660.265	466.018
	3	660.235	465.714
	4	660.495	466.035
	5	660.367	465.996
	6	660.118	466.395
	7	659.968	466.816
	8	660.156	466.588
	9	660.452	466.14
	10	661.007	465.584
	11	660.901	464.742
	12	660.905	464.032
	13	660.883	463.716
	14	660.819	463.118
	15	660.768	462.193
	16	660.761	461.727
	17	660.801	460.683
	18	660.88	460.159
	19	660.989	459.958
	20	661.029	459.905
	21	661.08	459.665
	22	661.184	459.197
	23	661.214	458.935
	24	661.123	458.713
	25	661.081	458.175
	26	661.155	457.636
	27	661.25	456.886
	28	661.325	456.513
	29	661.606	456.112
	30	661.54	456.091
	31	661.724	455.662
	32	662.15	454.796
	33	662.432	454.156
	34	662.655	453.934
	35	662.665	453.613
	36	662.288	453.523
	37	662.41	452.645
	38	662.716	452.361
	39	663.218	451.714
	40	663.655	451.036
	41	663.798	450.686
	42	664.107	450.164
	43	664.535	449.344
	44	664.503	449.066
	45	664.322	449.06
	46	664.022	449.164
	47	663.404	449.356
	48	662.828	449.3
	49	662.725	449.437
	50	662.724	449.673
	51	662.599	450.002
	52	662.581	450.19
	53	662.068	449.972
	54	661.119	449.696
	55	659.47	449.84
	56	660.361	448.267
	57	660.864	447.676
	58	660.931	447.843
	59	660.679	447.342
	60	660.696	446.88
	61	660.539	446.614
	62	660.305	446.249
	63	660.28	445.855
	64	660.202	445.548
	65	660.414	444.934
	66	660.314	444.849
	67	660.453	444.61
	68	661.053	444.118
	69	662.179	443.719
	70	662.871	443.297
	71	663.289	443.082
	72	663.828	442.88
	73	663.835	442.723
	74	663.643	442.623
	75	663.756	442.757
	76	664.385	442.681
	77	664.878	442.656
	78	665.056	442.824
	79	665.157	442.704
	80	665.231	442.681
	81	665.403	442.518
	82	665.652	441.97
	83	665.803	441.121
	84	666	440.598
	85	666.236	440.073
	86	666.41	440.074
	87	666.62	440.013
	88	666.947	439.958
	89	667.104	439.889
	90	667.075	439.537
	91	666.919	439.113
	92	666.825	439.042
	93	666.932	438.941
	94	666.91	438.79
	95	666.865	438.774
	96	666.783	438.582
	97	666.741	438.374
	98	666.709	438.029
	99	666.643	437.896
	100	666.648	437.094
	101	666.6	436.799
	102	666.612	435.76
	103	666.625	435.588
	104	666.441	435.332
	105	666.576	435.233
	106	666.851	434.83
	107	666.334	434.644
	108	666.269	434.732
	109	666.155	434.739
	110	666.187	434.604
	111	666.036	434.553
	112	666.115	433.967
	113	665.843	433.684
	114	665.733	433.208
	115	665	432.984
	116	665.263	432.841
	117	664.763	432.748
	118	664.907	433.026
	119	664.37	431.945
	120	664.277	431.726
	121	664.433	431.545
	122	664.288	431.607
	123	664.639	430.849
	124	664.612	430.943
	125	664.786	430.814
	126	664.589	430.547
	127	664.222	430.082
	128	664.114	429.794
	129	664.193	429.6
	130	664.284	428.968
	131	664.935	428.305
	132	665.979	427.713
	133	666.678	427.137
	134	666.833	426.833
	135	666.923	426.996
	136	667.587	427.062
	137	667.638	427.435
	138	667.999	427.543
	139	668.625	427.592
	140	669.256	427.556
	141	669.463	427.321
	142	669.57	427.007
	143	669.815	426.639
	144	669.898	426.343
	145	670.183	426.142
	146	670.32	425.783
	147	670.323	425.446
	148	670.31	425.3
	149	670.373	424.998
	150	670.355	424.814
	151	670.343	424.806
	152	670.225	424.745
	153	670.156	424.63
	154	670.249	424.66
	155	670.212	424.641
	156	670.564	424.62
	157	670.778	424.69
	158	670.838	424.684
	159	671.064	424.603
	160	671.21	424.146
	161	671.251	423.696
	162	671.489	422.947
	163	671.968	422.329
	164	672.49	421.847
	165	673.175	421.043
	166	673.685	420.585
	167	673.968	420.674
	168	673.966	420.546
	169	673.916	420.221
	170	674.141	420.396
	171	674.662	420.156
	172	675.243	419.197
	173	675.452	418.813
	174	675.868	418.524
	175	676.429	418.144
	176	676.898	417.516
	177	677.084	417.091
	178	677.311	416.576
	179	677.654	416.099
	180	677.77	415.955
	0	663.665	518.147
	1	663.403	517.025
	2	663.163	517.116
	3	661.581	516.968
	4	662.481	517.185
	5	662.271	516.899
	6	662.068	516.64
	7	661.644	516.027
	8	660.995	515.857
	9	660.913	515.798
	10	660.7	515.91
	11	660.564	515.949
	12	660.762	516.041
	13	661.073	516.093
	14	661.462	516.235
	15	662.168	516.197
	16	662.428	515.978
	17	663.185	516.219
	18	664.269	516.508
	19	663.862	516.725
	20	662.884	516.602
	21	662.069	516.895
	22	661.73	517.147
	23	661.847	517.279
	24	661.593	517.177
	25	661.776	517.347
	26	661.934	517.108
	27	662.026	517.148
	28	662.317	516.985
	29	662.471	516.913
	30	662.388	517.077
	31	662.063	517.146
	32	661.911	517.773
	33	662.023	518.046
	34	662.123	518.078
	35	661.874	518.074
	36	661.71	517.89
	37	661.94	517.846
	38	662.384	517.937
	39	662.765	518.247
	40	662.748	518.717
	41	662.542	518.764
	42	662.102	518.813
	43	662.047	517.863
	44	661.939	518.019
	45	661.767	518.077
	46	661.517	518.277
	47	660.867	518.64
	48	660.848	518.994
	49	660.616	519.258
	50	660.144	519.677
	51	659.662	520.435
	52	659.528	521.323
	53	659.001	521.827
	54	658.784	522.276
	55	658.59	523.148
	56	658.68	523.787
	57	658.64	523.971
	58	659.016	524.189
	59	659.288	524.312
	60	659.252	524.465
	61	659.18	524.496
	62	658.844	524.159
	63	657.889	524.26
	64	657.56	524.412
	65	657.078	525.05
	66	657.207	525.173
	67	656.932	525.488
	68	656.549	525.927
	69	656.099	526.116
	70	655.966	526.071
	71	655.564	526.123
	72	654.742	525.967
	73	654.075	525.621
	74	653.721	525.509
	75	653.89	525.507
	76	653.649	525.773
	77	653.199	525.811
	78	653.285	526.001
	79	654.308	526.31
	80	655.152	527.031
	81	654.949	526.973
	82	655.025	527.126
	83	654.867	527.297
	84	654.794	527.746
	85	653.873	527.382
	86	653.507	527.243
	87	652.892	527.266
	88	651.922	527.338
	89	650.744	527.055
	90	649.87	526.358
	91	650.009	526.378
	92	650.092	527.154
	93	650.471	527.956
	94	650.274	528.302
	95	650.155	528.391
	96	650.062	528.226
	97	650.102	528.282
	98	650.055	528.312
	99	650.318	529.121
	100	651.816	529.297
	101	652.309	529.903
	102	651.789	530.006
	103	650.943	530.194
	104	650.369	530.154
	105	650.689	529.924
	106	650.615	530
	107	650.33	530.058
	108	650.482	530.373
	109	650.716	531.538
	110	650.484	531.077
	111	650.294	530.738
	112	650.075	530.675
	113	649.826	530.506
	114	649.626	530.115
	115	649.535	530.098
	116	649.094	530.357
	117	648.975	530.384
	118	648.832	530.483
	119	648.525	531.335
	120	648.324	531.76
	121	648.227	532.05
	122	648.12	532.295
	123	648.058	532.222
	124	647.941	532.255
	125	647.732	532.371
	126	647.55	532.38
	127	647.306	532.496
	128	647.257	532.249
	129	646.997	532.103
	130	646.749	531.861
	131	646.418	532.999
	132	645.649	533.36
	133	644.938	533.816
	134	644.729	533.738
	135	644.582	533.768
	136	644.532	534.033
	137	644.622	534.84
	138	645.406	536.003
	139	645.732	536.532
	140	645.8	536.704
	141	645.628	536.951
	142	645.505	537.105
	143	645.697	536.974
	144	645.79	537.173
	145	645.9	537.725
	146	645.926	538.124
	147	645.741	538.331
	148	645.577	539.249
	149	645.554	539.327
	150	645.329	539.284
	151	645.164	538.717
	152	645.063	538.75
	153	645.175	538.974
	154	645.356	539.453
	155	645.247	540.614
	156	645.195	541.21
	157	645.154	541.213
	158	645.341	541.172
	159	645.339	541.423
	160	645.232	542.443
	161	645.222	543.159
	162	645.034	543.287
	163	645.082	543.267
	164	645.615	543.013
	165	645.84	542.936
	166	645.836	542.923
	167	645.896	542.899
	168	645.904	543.122
	169	645.793	543.122
	170	645.771	543.3
	171	645.589	544.093
	172	645.7	544.242
	173	645.982	544.247
	174	645.934	543.735
	175	645.595	542.523
	176	644.109	542.869
	177	643.681	543.341
	178	643.328	543.936
	179	642.895	543.947
	180	642.305	543.654
	0	420.391	273.786
	1	420.471	273.671
	2	420.694	273.715
	3	420.69	273.713
	4	420.564	273.822
	5	420.813	273.702
	6	420.965	273.256
	7	420.99	273.278
	8	421.006	273.364
	9	420.885	273.287
	10	420.884	273.337
	11	421.029	273.422
	12	421.293	273.203
	13	421.239	273.039
	14	421.219	273.005
	15	420.911	273.055
	16	420.802	273.108
	17	420.613	273.091
	18	420.329	273.038
	19	419.94	273.1
	20	419.562	273.01
	21	419.588	273.031
	22	419.652	273.001
	23	419.742	272.965
	24	419.802	273.024
	25	419.754	273.016
	26	419.605	272.984
	27	419.713	272.928
	28	419.639	272.858
	29	419.432	272.741
	30	419.314	272.747
	31	419.375	272.839
	32	419.651	272.819
	33	419.853	272.827
	34	419.894	272.844
	35	419.781	272.874
	36	419.851	272.801
	37	419.904	272.928
	38	419.865	272.901
	39	419.944	272.866
	40	419.823	272.666
	41	419.857	272.615
	42	419.788	272.774
	43	419.642	272.696
	44	419.78	272.751
	45	420.03	272.516
	46	420.192	272.543
	47	420.4	272.644
	48	421.147	272.607
	49	421.071	272.702
	50	420.759	272.916
	51	420.155	273.099
	52	420.206	273.221
	53	420.13	273.363
	54	419.933	273.338
	55	419.992	273.107
	56	419.736	272.395
	57	419.245	272.262
	58	418.999	272.062
	59	418.947	272.018
	60	418.875	272.005
	61	418.565	271.829
	62	418.285	271.699
	63	418.305	271.711
	64	418.289	271.704
	65	418.125	271.649
	66	418.154	271.723
	67	418.352	271.792
	68	418.777	271.952
	69	419.151	272.16
	70	420.449	272.546
	71	421.527	272.853
	72	423.329	272.865
	73	423.422	272.783
	74	424.208	272.834
	75	425.22	272.775
	76	425.072	272.772
	77	425.062	272.758
	78	424.928	272.657
	79	424.801	272.685
	80	424.917	272.674
	81	425.234	272.604
	82	425.352	272.478
	83	425.423	272.497
	84	426.051	272.525
	85	426.397	272.564
	86	427.279	272.718
	87	428.305	272.642
	88	429.113	272.44
	89	429.366	272.447
	90	429.484	272.424
	91	430.369	272.278
	92	431.086	272.095
	93	431.341	271.946
	94	431.351	271.908
	95	431.714	271.668
	96	431.845	271.546
	97	431.909	271.616
	98	432.071	271.73
	99	432.239	271.831
	100	432.2	271.757
	101	432.471	271.918
	102	432.742	271.867
	103	432.963	272.033
	104	433.024	272.086
	105	432.953	272.213
	106	433.275	272.31
	107	433.876	272.334
	108	434.072	272.423
	109	434.336	272.531
	110	434.371	272.53
	111	435.028	272.641
	112	435.249	272.692
	113	436.137	272.852
	114	436.209	272.699
	115	437.326	273.186
	116	438.132	273.194
	117	438.209	273.088
	118	438.148	273.072
	119	438.236	273.209
	120	438.46	273.446
	121	439.029	273.771
	122	439.454	274.056
	123	439.904	274.188
	124	440.048	274.136
	125	440.325	274.033
	126	440.949	273.876
	127	441.104	273.523
	128	441.323	273.172
	129	441.481	272.949
	130	441.836	272.926
	131	441.897	273
	132	442.148	272.949
	133	442.431	272.909
	134	442.911	273.018
	135	443.767	273.209
	136	443.75	273.213
	137	443.303	272.935
	138	443.035	272.751
	139	442.671	272.225
	140	442.634	271.882
	141	442.638	271.619
	142	442.728	270.753
	143	442.599	269.107
	144	442.349	267.64
	145	442.064	266.768
	146	442.143	266.802
	147	442.076	266.702
	148	442.191	266.8
	149	442.317	266.986
	150	442.606	267.174
	151	442.619	267.004
	152	442.715	266.824
	153	442.955	266.729
	154	443.194	266.596
	155	443.342	266.147
	156	443.49	266.055
	157	443.567	265.778
	158	443.654	264.914
	159	443.753	264.618
	160	443.735	263.851
	161	443.585	263.681
	162	443.446	263.641
	163	443.392	263.528
	164	443.421	262.706
	165	443.304	261.772
	166	443.196	260.821
	167	443.016	259.995
	168	442.901	259.862
	169	442.804	259.74
	170	442.827	259.642
	171	442.828	259.546
	172	442.88	259.231
	173	442.911	259.045
	174	442.916	259.255
	175	442.928	259.816
	176	443.021	259.918
	177	443.09	259.879
	178	443.024	259.743
	179	442.849	259.531
	180	442	258.833
	0	300.871	576.233
	1	300.839	576.349
	2	300.602	576.255
	3	300.372	576.232
	4	300.381	576.191
	5	300.585	576.197
[truncated: 3,976 more rows]

## Sheet: Fig. 6e
Fig. 6e	R47A
	5 sec per frame	0.828 mm/pixel
	Frame	X (pixel)	Y (pixel)
	0	222.26	266.186
	1	220.898	265.587
	2	220.854	265.386
	3	220.45	265.126
	4	220.37	264.85
	5	220.244	264.693
	6	220.187	264.558
	7	220.15	264.123
	8	220.251	264.06
	9	220.149	264.088
	10	220.166	264.098
	11	220.059	264.137
	12	219.976	263.871
	13	219.952	263.834
	14	219.971	263.648
	15	219.927	263.059
	16	219.976	262.889
	17	219.966	262.84
	18	219.933	262.973
	19	219.852	262.978
	20	219.805	263.14
	21	219.732	263.263
	22	219.718	263.49
	23	219.453	264.032
	24	219.296	264.14
	25	218.962	264.644
	26	218.625	264.375
	27	218.471	264.199
	28	218.44	264.043
	29	218.141	264.042
	30	218.141	263.943
	31	217.929	264.149
	32	217.813	264.301
	33	217.765	264.477
	34	217.786	264.656
	35	217.886	264.754
	36	217.903	264.899
	37	217.827	265.259
	38	217.859	265.363
	39	217.71	265.674
	40	217.666	265.762
	41	217.749	265.812
	42	217.749	265.859
	43	217.817	265.827
	44	217.806	265.685
	45	217.596	265.628
	46	217.387	265.678
	47	217.258	265.751
	48	217.064	265.804
	49	216.987	265.9
	50	216.828	265.876
	51	216.744	265.899
	52	216.31	266.053
	53	215.976	266.144
	54	215.684	266.288
	55	215.629	266.431
	56	215.641	266.362
	57	215.656	266.229
	58	215.657	266.242
	59	215.606	266.352
	60	215.451	266.468
	61	215.334	266.457
	62	215.405	266.577
	63	215.537	266.564
	64	215.733	266.69
	65	215.803	266.727
	66	215.788	266.705
	67	215.793	266.925
	68	215.809	267.241
	69	215.702	267.371
	70	215.4	267.697
	71	215.206	268.053
	72	215.19	268.279
	73	215.043	268.744
	74	214.902	269.146
	75	214.615	269.421
	76	214.628	269.4
	77	214.493	269.756
	78	214.455	269.707
	79	214.456	269.938
	80	214.306	270.024
	81	214.138	270.114
	82	214.035	270.169
	83	213.982	270.18
	84	213.92	270.208
	85	213.978	270.197
	86	213.905	270.274
	87	213.889	270.195
	88	213.827	270.199
	89	213.865	270.243
	90	213.643	270.409
	91	213.659	270.604
	92	213.882	270.546
	93	214.009	270.504
	94	214.119	270.402
	95	214.244	270.227
	96	214.021	270.394
	97	214.048	270.645
	98	214.13	270.771
	99	214.194	270.946
	100	214.346	271.162
	101	214.093	271.442
	102	213.945	271.998
	103	214.134	272.167
	104	213.908	271.968
	105	213.942	272.111
	106	213.9	272.099
	107	213.929	272.378
	108	213.69	272.692
	109	213.507	272.929
	110	213.447	272.951
	111	213.315	273.18
	112	213.146	273.335
	113	213.17	273.293
	114	213.195	273.384
	115	213.231	273.997
	116	213.173	274.076
	117	213.134	274.175
	118	213.258	274.279
	119	213.295	274.409
	120	213.153	275.013
	121	213.264	275.085
	122	213.231	274.873
	123	213.269	274.896
	124	213.112	274.773
	125	213.048	274.739
	126	213.299	274.784
	127	213.655	274.952
	128	213.842	275.29
	129	213.921	275.42
	130	213.973	275.368
	131	213.908	275.335
	132	213.93	275.288
	133	214.037	275.357
	134	214.008	275.574
	135	213.906	275.578
	136	213.843	275.576
	137	213.92	275.581
	138	213.871	275.691
	139	213.73	275.75
	140	213.687	275.976
	141	213.566	276.136
	142	213.56	276.387
	143	213.583	276.537
	144	213.63	276.595
	145	213.544	276.817
	146	213.623	276.837
	147	213.609	277.079
	148	213.584	277.255
	149	213.65	277.37
	150	213.75	277.016
	151	213.597	277.239
	152	213.501	276.971
	153	213.575	277.032
	154	213.333	277.261
	155	213.392	277.495
	156	213.306	277.7
	157	213.212	277.694
	158	212.904	277.699
	159	213.169	277.749
	160	212.958	277.563
	161	213.125	277.574
	162	213.322	277.265
	163	213.365	277.245
	164	213.382	277.451
	165	213.411	277.648
	166	213.389	277.563
	167	213.467	277.696
	168	213.923	277.018
	169	213.299	277.235
	170	213.61	277.19
	171	213.371	277.186
	172	213.392	277.234
	173	213.478	278.04
	174	213.209	278.372
	175	213.546	278.853
	176	213.024	278.704
	177	213.453	278.749
	178	213.436	278.782
	179	213.311	278.756
	180	213.411	278.716
	0	354.659	215.957
	1	354.661	216.068
	2	353.23	216.647
	3	352.924	218.406
	4	352.939	218.99
	5	352.856	219.057
	6	353.217	218.938
	7	353.077	219.009
	8	352.878	218.983
	9	353.983	219.232
	10	353.808	219.026
	11	353.147	218.629
	12	353.309	217.493
	13	352.664	217.892
	14	351.831	218.094
	15	350.83	217.99
	16	350.863	218.238
	17	350.833	218.626
	18	351.137	218.55
	19	350.821	218.688
	20	349.73	218.661
	21	349.647	218.672
	22	348.809	218.563
	23	348.873	218.482
	24	349.078	218.3
	25	349.322	218.112
	26	350.189	217.695
	27	350.291	217.905
	28	350.107	218.371
	29	350.102	218.428
	30	349.865	218.618
	31	349.002	218.86
	32	348.674	218.147
	33	348.733	217.982
	34	347.358	217.983
	35	346.513	217.708
	36	346.503	217.837
	37	345.531	217.827
	38	345.729	218.256
	39	345.722	218.209
	40	345.979	218.879
	41	347.089	219.227
	42	347.459	219.703
	43	346.794	219.861
	44	345.41	219.275
	45	343.596	219.231
	46	343.696	219.366
	47	343.334	219.578
	48	343.304	219.923
	49	342.987	220.24
	50	343.022	220.881
	51	343.039	221.145
	52	342.804	221.351
	53	342.73	222.248
	54	342.774	222.311
	55	342.69	222.142
	56	342.574	222.408
	57	342.561	222.379
	58	342.541	222.15
	59	342.269	222.175
	60	341.922	222.189
	61	341.641	222.378
	62	341.543	222.868
	63	341.852	222.978
	64	341.934	222.758
	65	342.024	222.773
	66	342.12	222.651
	67	342.194	222.57
	68	342.257	222.595
	69	342.038	223.068
	70	342.103	223.06
	71	342.28	223.194
	72	342.176	223.426
	73	341.782	223.905
	74	341.511	224.036
	75	341.367	224.142
	76	341.328	224.21
	77	341.275	224.153
	78	341.226	224.212
	79	341.132	223.846
	80	340.981	222.897
	81	340.849	222.866
	82	339.764	222.799
	83	339.589	222.614
	84	339.202	222.79
	85	339.165	222.975
	86	338.909	222.961
	87	339.211	223.172
	88	339.293	223.131
	89	339.266	222.937
	90	339.483	223.101
	91	340.391	224.073
	92	340.288	223.83
	93	340.263	223.709
	94	339.96	223.067
	95	339.966	223.155
	96	339.754	223.022
	97	339.57	222.808
	98	339.08	221.93
	99	338.711	221.648
	100	338.891	221.783
	101	339.206	222.203
	102	339.403	222.068
	103	340.526	223.294
	104	341.324	223.423
	105	342.069	224.072
	106	342.377	224.085
	107	342.727	224.147
	108	342.915	224.378
	109	342.85	224.842
	110	343.192	225.478
	111	343.401	225.79
	112	343.797	226.045
	113	344.33	226.083
	114	344.829	226.017
	115	344.914	226.247
	116	345.277	226.771
	117	345.29	227.028
	118	345.362	226.907
	119	345.705	226.605
	120	345.553	226.555
	121	345.418	226.214
	122	345.279	226.028
	123	345.122	225.87
	124	345.232	225.587
	125	345.367	225.102
	126	345.617	224.956
	127	345.402	224.958
	128	345.492	224.589
	129	345.841	224.387
	130	346.655	224.153
	131	346.647	224.089
	132	346.608	224.096
	133	346.772	224.381
	134	346.892	224.61
	135	346.855	224.576
	136	346.723	224.502
	137	346.304	224.673
	138	346.194	224.793
	139	345.778	225.256
	140	345.685	225.455
	141	345.342	225.294
	142	344.884	225.15
	143	345.158	225.08
	144	345.383	225.101
	145	345.929	225.183
	146	346.149	225.374
	147	346.169	225.353
	148	345.944	225.175
	149	346.011	225.294
	150	346.065	225.329
	151	346.025	225.142
	152	345.837	224.987
	153	345.959	225.225
	154	346.01	225.432
	155	346.588	226.396
	156	347.308	227.116
	157	347.49	227.301
	158	348.222	227.392
	159	348.263	227.195
	160	347.958	226.671
	161	347.649	225.955
	162	346.8	225.844
	163	347.025	226.004
	164	347.047	226.159
	165	347.102	225.989
	166	346.808	226.053
	167	346.755	226.31
	168	346.681	224.816
	169	346.886	224.74
	170	346.519	224.833
	171	346.696	224.887
	172	346.54	225.681
	173	347.056	225.906
	174	347.053	225.884
	175	347.001	225.928
	176	345.735	225.53
	177	345.174	225.533
	178	345.235	225.575
	179	345.267	225.695
	180	345.359	225.819
	0	373.098	249.415
	1	373.037	249.257
	2	373.006	249.094
	3	373.057	248.945
	4	373.149	248.766
	5	373.115	248.671
	6	372.918	248.383
	7	372.726	248.02
	8	372.772	247.653
	9	372.867	247.507
	10	372.761	246.573
	11	372.599	245.987
	12	372.158	245.556
	13	372.035	245.197
	14	371.578	245.076
	15	371.215	245.197
	16	371.273	245.242
	17	371.289	245.432
	18	371.347	245.41
	19	371.341	245.4
	20	371.266	245.474
	21	371.236	245.436
	22	371.297	245.484
	23	371.44	245.625
	24	371.902	245.859
	25	372.138	246.17
	26	372.149	246.483
	27	372.063	246.589
	28	372.1	246.704
	29	372.049	246.757
	30	372.083	246.804
	31	372.255	246.785
	32	372.011	246.703
	33	371.838	246.664
	34	371.822	246.611
	35	371.753	246.455
	36	371.837	246.372
	37	372.073	246.151
	38	372.295	246.206
	39	372.428	246.454
	40	372.766	246.818
	41	372.657	247.299
	42	372.545	247.114
	43	372.604	246.792
	44	372.877	246.798
	45	372.977	246.982
	46	373.16	247.077
	47	373.3	247.066
	48	373.509	246.959
	49	373.663	246.755
	50	373.742	246.72
	51	373.723	246.714
	52	373.714	246.654
	53	373.688	246.841
	54	373.669	246.827
	55	373.743	246.813
	56	373.759	246.624
	57	373.832	246.617
	58	373.926	246.802
	59	374.104	246.871
	60	374.151	246.905
	61	374.316	246.973
	62	374.436	246.924
	63	374.717	246.835
	64	374.943	246.644
	65	375.216	246.699
	66	375.423	246.345
	67	375.78	246.222
	68	376.127	246.087
	69	376.578	245.97
	70	377.068	245.684
	71	377.601	245.533
	72	378.027	245.237
	73	378.205	244.862
	74	378.187	244.9
	75	378.091	244.63
	76	378.143	244.398
	77	378.246	244.728
	78	378.288	244.539
	79	378.408	244.958
	80	378.638	245.641
	81	378.625	245.79
	82	378.671	245.96
	83	378.796	246.087
	84	378.765	246.122
	85	378.775	246.306
	86	378.825	246.454
	87	378.977	246.97
	88	379.136	247.243
	89	379.164	247.265
	90	379.392	247.336
	91	379.888	248.085
	92	380.095	248.368
	93	380.38	248.97
	94	380.632	249.176
	95	380.855	249.435
	96	380.92	249.429
	97	381.168	250.339
	98	381.188	251.217
	99	380.989	251.396
	100	381.092	252.221
	101	381.143	252.263
	102	381.205	252.263
	103	381.038	252.409
	104	381.32	252.479
	105	381.257	253.394
	106	380.701	253.492
	107	380.584	253.89
	108	380.704	254.193
	109	380.734	253.815
	110	379.545	253.967
	111	378.972	254.249
	112	378.746	254.279
	113	378.819	254.274
	114	378.646	254.134
	115	378.541	253.829
	116	378.159	253.7
	117	378.141	253.26
	118	378.022	252.825
	119	377.985	252.08
	120	377.848	252.24
	121	377.216	252.924
	122	377.382	253.332
	123	377.336	253.319
	124	377.561	252.919
	125	377.554	252.65
	126	377.629	251.96
	127	377.848	251.659
	128	377.78	251.685
	129	377.77	251.719
	130	377.637	251.525
	131	377.519	250.652
	132	377.428	250.087
	133	377.417	249.812
	134	377.437	249.213
	135	378.028	248.926
	136	378.102	248.745
	137	377.951	248.445
	138	378.081	248.492
	139	378.068	248.606
	140	378.055	248.708
	141	378.265	248.767
	142	378.266	248.697
	143	378.33	248.588
	144	379.128	248.753
	145	379.317	249.043
	146	379.469	249.196
	147	379.389	249.213
	148	379.34	249.103
	149	380.142	249.117
	150	380.179	249.1
	151	380.237	249.119
	152	380.812	249.266
	153	380.115	248.831
	154	379.89	248.715
	155	380.435	248.875
	156	380.368	249.015
	157	380.251	249.126
	158	380.423	248.777
	159	380.372	248.768
	160	380.049	248.507
	161	380.246	248.581
	162	380.352	248.539
	163	380.367	248.582
	164	380.353	248.528
	165	380.125	248.175
	166	380.001	248.188
	167	379.956	248.195
	168	379.953	248.083
	169	379.937	247.967
	170	380.05	248.342
	171	380.111	248.863
	172	380.224	249.178
	173	380.134	249.181
	174	380.187	249.098
	175	379.997	249.098
	176	380.165	249.387
	177	379.761	249.256
	178	379.883	249.354
	179	379.872	249.176
	180	379.957	249.156
	0	462.845	257.499
	1	462.817	256.982
	2	462.887	256.672
	3	462.881	256.264
	4	462.924	256.236
	5	462.877	256.229
	6	462.845	256.229
	7	462.874	256.303
	8	462.754	256.362
	9	462.695	256.365
	10	462.717	256.457
	11	462.784	256.351
	12	462.941	256.354
	13	462.935	256.396
	14	462.958	256.465
	15	463.08	256.734
	16	463.089	256.808
	17	463.043	256.793
	18	462.887	256.676
	19	462.819	256.527
	20	462.641	256.584
	21	462.686	256.823
	22	462.77	256.815
	23	463.04	256.896
	24	463.099	256.729
	25	463.05	256.657
	26	463.106	256.576
	27	463.349	256.514
	28	463.319	256.617
	29	463.272	256.687
	30	462.984	256.683
	31	463.053	256.548
	32	463.293	256.406
	33	463.294	256.134
	34	462.585	255.994
	35	463.023	255.949
	36	462.991	255.771
	37	462.813	255.786
	38	462.826	255.774
	39	462.812	255.618
	40	463.087	255.381
	41	463.425	255.35
	42	463.013	255.263
	43	462.834	255.36
	44	462.763	255.243
	45	462.538	255.358
	46	462.861	255.395
	47	462.849	255.347
	48	462.934	255.152
	49	462.894	254.946
	50	462.819	255.017
	51	463.047	254.975
	52	462.957	254.901
	53	463.13	255.063
	54	463.222	254.978
	55	463.111	254.976
	56	463.065	255.176
	57	462.953	255.488
	58	462.802	255.467
	59	463.119	255.244
	60	463.231	255.34
	61	463.343	255.205
	62	463.137	255.075
	63	463.218	254.923
	64	463.29	254.864
	65	463.182	254.686
	66	462.953	254.869
	67	462.952	254.857
	68	463.143	254.723
	69	463.155	254.831
	70	463.32	254.588
	71	463.479	253.976
	72	463.722	253.936
	73	463.584	254.255
	74	463.868	254.757
	75	464.339	254.886
	76	464.53	254.879
	77	464.611	254.992
	78	464.633	255.007
	79	464.816	255.226
	80	464.914	255.225
	81	465.191	255.173
	82	465.191	255.26
	83	465.457	255.218
	84	465.797	255.051
	85	465.817	254.992
	86	465.823	255.057
	87	465.851	255.148
	88	465.657	255.225
	89	465.564	255.401
	90	465.381	256.025
	91	465.624	255.952
	92	465.587	255.804
	93	465.526	255.956
	94	465.388	255.928
	95	465.712	255.969
	96	465.895	256.012
	97	465.882	256.041
	98	465.972	256.121
	99	466.118	255.982
	100	466.27	256.103
	101	466.25	256.045
	102	466.197	255.995
	103	466.354	256.014
	104	466.338	256.066
	105	466.372	256.039
	106	466.479	255.986
	107	466.483	255.851
	108	466.461	255.88
	109	466.62	255.931
	110	466.997	256.003
	111	466.804	255.868
	112	466.456	255.744
	113	466.656	255.867
	114	466.537	255.679
	115	466.564	255.624
	116	466.506	255.647
	117	466.1	255.605
	118	466.058	255.646
	119	465.971	255.656
	120	465.964	255.728
	121	466.013	255.828
	122	466.12	255.915
	123	466.21	255.92
	124	466.129	255.859
	125	466.086	255.831
	126	466.023	255.884
	127	465.948	255.948
	128	465.769	255.918
	129	465.571	255.876
	130	465.579	255.899
	131	465.673	255.916
	132	465.565	255.818
	133	465.939	255.796
	134	466.171	255.828
	135	466.449	255.74
	136	467.585	255.876
	137	469.229	256.035
	138	469.165	256.104
	139	469.198	256.177
	140	469.067	256.248
	141	469.089	256.291
	142	469.366	256.661
	143	470.049	256.753
	144	470.156	256.669
	145	470.005	256.698
	146	469.87	256.674
	147	469.825	256.917
	148	468.809	257.056
	149	468.861	257.421
	150	468.689	257.199
	151	469.208	257.065
	152	469.378	256.912
	153	469.196	256.805
	154	469.318	256.604
	155	469.299	256.746
	156	469.116	256.434
	157	469.078	256.431
	158	469.037	256.493
	159	468.99	256.589
	160	468.838	256.607
	161	468.944	256.671
	162	468.933	256.795
	163	469.023	256.539
	164	468.857	256.074
	165	468.88	256.061
	166	468.599	256.073
	167	468.541	256.079
	168	468.072	255.918
	169	468.313	255.865
	170	468.301	255.799
	171	468.228	255.917
	172	468.211	255.79
	173	468.246	256.004
	174	468.34	256.105
	175	468.476	256.177
	176	469.61	256.526
	177	469.968	256.661
	178	470.862	256.712
	179	470.902	256.224
	180	470.947	256.349
	0	411.908	336.575
	1	411.931	336.553
	2	412.004	336.533
	3	412.032	336.305
	4	411.926	336.332
	5	411.972	336.399
	6	411.884	336.377
	7	411.832	336.289
	8	411.852	336.24
	9	411.977	336.173
	10	411.997	336.13
	11	412.023	335.7
	12	411.785	335.842
	13	411.888	335.788
	14	411.94	335.626
	15	411.757	335.257
	16	411.501	335.015
	17	411.104	334.939
	18	410.907	334.853
	19	410.776	334.717
	20	410.467	334.953
	21	410.228	335.099
	22	409.919	335.152
	23	409.813	335.072
	24	409.675	334.993
	25	409.527	335.069
	26	409.394	335.167
	27	409.219	335.284
	28	409.106	335.349
	29	408.999	335.327
	30	408.971	335.437
	31	408.935	335.337
	32	408.776	335.075
	33	408.665	335.051
	34	408.629	334.968
	35	408.658	334.779
	36	408.594	334.596
	37	408.626	334.603
	38	408.567	334.705
	39	408.675	334.67
	40	408.693	334.637
	41	408.651	334.608
	42	408.738	334.504
	43	408.942	333.917
	44	408.835	333.895
	45	408.786	334.158
	46	408.74	334.039
	47	408.85	334.036
	48	409.004	333.974
	49	408.927	334.058
	50	408.883	334.153
	51	408.842	334.038
	52	408.868	334.223
	53	408.77	334.499
	54	408.683	335.146
	55	408.542	335.186
	56	408.379	336.133
	57	408.472	335.792
	58	408.474	336.086
	59	408.481	336.027
	60	408.315	335.955
	61	408.59	336.066
	62	408.623	336.171
	63	408.519	336.188
	64	408.536	336.163
	65	408.471	336.185
	66	408.403	336.364
	67	408.363	337.441
	68	408.478	338.343
	69	408.31	338.873
	70	408.366	338.804
	71	408.322	339.121
	72	408.425	339.765
	73	408.579	339.923
	74	408.692	340.059
	75	408.756	340.344
	76	408.558	340.132
	77	408.355	340.317
	78	408.703	341.034
	79	408.802	340.997
	80	408.758	341.2
	81	408.707	341.479
	82	408.857	341.999
	83	409.101	342.37
	84	409.09	342.341
	85	409.162	342.351
	86	409.275	342.475
	87	409.361	342.405
	88	409.397	342.299
	89	409.446	342.364
	90	409.45	342.783
	91	409.635	342.905
	92	409.723	342.895
	93	410.143	343.09
	94	410.853	343.314
	95	411.123	343.644
	96	411.143	343.563
	97	411.168	343.388
	98	411.185	343.382
	99	411.158	343.302
	100	411.103	343.329
	101	411.376	343.413
	102	411.434	343.555
	103	412.057	343.823
	104	412.007	343.967
	105	411.752	343.955
	106	411.199	343.745
	107	411.273	343.943
	108	411.341	343.983
	109	411.319	344.035
	110	411.323	344.089
	111	411.351	344.112
	112	411.339	344.251
	113	411.406	344.467
	114	411.423	344.984
	115	411.41	344.807
	116	411.375	345.183
	117	411.477	345.293
	118	411.356	345.16
	119	411.365	345.38
	120	411.384	345.809
	121	411.675	345.761
	122	411.585	345.775
	123	411.711	345.769
	124	411.626	345.66
	125	411.575	345.83
	126	411.231	345.984
	127	411.262	345.749
	128	411.394	345.762
	129	411.35	345.849
	130	411.385	345.697
	131	411.394	345.684
	132	411.13	346.016
	133	411.089	345.833
	134	411.104	345.38
	135	411.045	345.35
	136	411.053	345.369
	137	410.72	345.797
	138	410.393	346.146
	139	410.36	346.457
	140	410.371	346.897
	141	410.209	347.205
	142	409.902	348.659
	143	409.538	350.066
	144	409.267	350.48
	145	408.824	351.53
	146	408.531	351.941
	147	408.396	352.058
	148	408.406	352.133
	149	408.325	351.996
	150	408.166	351.732
	151	408.235	351.828
	152	408.235	351.956
	153	408.179	351.965
	154	408.158	351.974
	155	408.101	351.939
	156	408.101	351.853
	157	408.028	351.83
	158	408.067	351.858
	159	408.024	351.94
	160	408.027	351.931
	161	407.967	351.909
	162	408.006	351.726
	163	408.132	351.627
	164	408.332	351.747
	165	408.178	351.792
	166	408.217	351.98
	167	408.258	352.037
	168	408.251	352.105
	169	408.24	352.244
	170	408.245	352.283
	171	408.175	352.255
	172	408.176	352.254
	173	408.127	352.355
	174	408.09	352.472
	175	408.212	352.738
	176	408.143	352.713
	177	408.177	352.823
	178	408.301	352.876
	179	408.336	353.002
	180	408.337	352.983
	0	481.255	331.792
	1	481.23	331.898
	2	481.28	331.944
	3	481.089	331.974
	4	481.025	331.978
	5	480.934	332.063
	6	480.829	331.943
	7	480.836	331.958
	8	480.817	331.859
	9	480.738	331.356
	10	481.019	331.086
	11	481.207	330.891
	12	481.265	330.662
	13	481.875	330.359
	14	481.829	330.184
	15	481.888	329.995
	16	481.85	329.788
	17	481.79	329.718
	18	481.572	329.578
	19	480.354	328.813
	20	480.059	328.736
	21	479.933	328.647
	22	479.951	328.693
	23	480.105	328.928
	24	479.87	329.067
	25	479.78	329.11
	26	479.775	329.111
	27	479.659	328.966
	28	478.954	328.62
	29	479.002	328.669
	30	479.011	328.792
	31	478.872	328.726
	32	478.686	328.587
	33	477.971	327.712
	34	477.944	327.685
	35	477.952	327.708
	36	477.92	327.647
	37	477.943	327.778
	38	478.045	327.897
	39	478.302	328.303
	40	478.341	328.329
	41	478.27	328.295
	42	478.211	328.148
	43	478.336	328.267
	44	478.321	328.362
	45	478.345	328.39
	46	478.28	328.376
	47	477.878	328.211
	48	477.619	327.933
	49	477.753	328.131
	50	477.706	328.179
	51	477.844	327.823
	52	477.967	328.068
	53	478.203	328.355
	54	478.621	329.065
	55	479.28	329.272
	56	479.093	329
	57	479.136	329.09
	58	479.229	329.182
	59	479.285	329.155
	60	479.279	329.044
	61	479.478	329.199
	62	479.24	329.146
	63	479.223	329.15
	64	479.123	329.153
	65	479.371	328.991
	66	479.35	329.067
	67	480.492	329.65
	68	480.486	330.678
	69	480.396	330.879
	70	480.576	330.957
	71	481.006	331.159
	72	481.765	332.012
	73	482.038	332.142
	74	482.269	332.339
	75	482.212	332.285
	76	481.893	332.084
	77	481.627	331.903
	78	481.588	331.871
	79	481.673	331.733
	80	481.837	331.652
	81	481.781	331.621
	82	481.458	331.138
	83	480.76	330.976
	84	480.326	330.889
	85	480.286	330.826
	86	480.49	330.775
	87	480.413	330.739
	88	480.492	330.616
	89	480.364	330.234
	90	480.474	330.137
	91	480.987	329.982
	92	481.195	329.883
	93	481.437	330.01
	94	482.076	330.08
	95	482.108	330.132
	96	482.03	330.133
	97	481.92	330.082
	98	481.618	330.058
	99	481.676	330.079
	100	480.92	329.974
	101	480.832	330.01
	102	479.966	329.74
	103	479.508	329.908
	104	479.579	330.297
	105	479.605	330.419
	106	479.017	330.249
	107	478.79	330.185
	108	478.628	330.047
	109	479.042	329.998
	110	479.443	329.916
	111	479.836	329.994
	112	479.635	330.01
	113	479.019	329.641
	114	479.18	329.732
	115	479.233	329.737
	116	479.116	329.591
	117	478.514	328.949
	118	478.772	329.132
	119	479.179	329.469
	120	479.791	330.009
	121	479.934	330.11
	122	479.817	330.13
	123	480.213	330.261
	124	479.801	329.791
	125	479.697	329.631
	126	479.647	329.693
	127	479.895	329.624
	128	480.014	329.648
	129	479.683	329.277
	130	478.717	328.774
	131	477.888	328.811
	132	477.635	329.097
	133	477.554	328.762
	134	477.812	328.548
	135	477.919	328.127
	136	478.202	327.983
	137	477.756	327.981
	138	477.759	327.792
	139	476.894	326.353
	140	476.634	326.359
	141	476.777	326.86
	142	476.648	327.082
	143	476.62	326.988
	144	476.368	326.935
	145	476.193	327.433
	146	476.211	327.05
	147	476.099	326.573
	148	476.075	325.952
	149	476.008	325.903
	150	475.969	325.972
	151	475.922	326.013
	152	475.883	325.905
	153	475.862	325.879
	154	475.792	326.109
	155	475.761	326.185
	156	475.65	326.145
	157	475.652	326.108
	158	475.664	326.008
	159	475.642	325.892
	160	475.67	325.926
	161	475.635	325.923
	162	475.691	325.997
	163	475.635	325.962
	164	475.704	325.879
	165	475.646	325.796
	166	475.613	325.717
	167	475.589	325.655
	168	475.56	325.645
	169	475.58	325.708
	170	475.522	325.76
	171	475.558	325.841
	172	475.54	325.929
	173	475.569	325.928
	174	475.512	325.925
	175	475.408	325.792
	176	475.388	325.738
	177	475.325	325.73
	178	475.181	325.619
	179	475.226	325.557
	180	475.235	325.553
	0	506.252	307.055
	1	506.155	307.053
	2	506.118	307.093
	3	506.011	307.109
	4	506.045	307.11
	5	506.097	307.104
	6	506.128	307.018
	7	506.073	307.154
	8	506.096	307.236
	9	505.962	307.297
	10	506.023	307.138
	11	506.04	307.167
	12	506.079	307.18
	13	505.932	307.182
	14	506.109	307.007
	15	506.081	307.093
	16	506.24	307.117
	17	506.293	307.161
	18	506.304	307.186
	19	506.399	307.099
	20	506.334	307.153
	21	506.26	307.083
	22	506.319	307.005
	23	507.439	306.427
	24	507.999	305.828
	25	508.286	305.597
	26	508.179	305.758
	27	508.072	305.881
	28	507.967	305.781
	29	507.931	305.714
	30	507.917	305.75
	31	507.931	305.733
	32	507.947	305.809
	33	507.898	305.834
	34	507.837	305.899
	35	507.723	305.882
	36	507.018	306.28
	37	506.823	306.609
	38	506.799	306.633
	39	506.711	306.695
	40	506.838	306.704
	41	506.909	306.658
	42	507.162	306.065
	43	507.077	306.098
	44	507.038	306.186
	45	506.871	306.175
	46	507.057	306.006
	47	506.997	306.122
	48	506.924	306.178
	49	506.955	306.075
	50	506.942	306.091
	51	506.835	306.003
	52	506.774	306.005
	53	506.828	306.034
	54	506.942	305.961
	55	506.962	305.955
	56	506.958	305.876
	57	506.823	305.845
	58	506.987	305.928
	59	507.019	305.758
	60	507.258	305.626
	61	507.157	305.562
	62	507.054	305.589
	63	507.212	305.434
	64	507.266	305.409
	65	507.237	305.366
	66	507.338	305.3
	67	507.776	305.114
	68	508.115	304.906
	69	507.922	305.096
	70	507.82	305.16
	71	507.591	305.428
	72	507.528	305.775
	73	507.606	305.76
	74	507.618	305.787
	75	507.619	305.852
	76	507.814	305.78
	77	507.892	305.82
	78	507.807	305.839
	79	507.394	306.207
	80	507.441	306.393
	81	507.482	306.418
	82	507.421	306.373
	83	507.25	306.229
	84	506.969	306.358
	85	506.996	306.304
	86	506.962	306.203
	87	507.03	305.949
	88	507.051	305.943
	89	506.982	306.085
	90	506.635	306.112
	91	506.536	306.082
	92	506.613	305.942
	93	506.726	305.824
	94	506.762	305.805
	95	506.829	305.924
	96	506.902	305.885
	97	507.065	305.669
	98	507.215	305.513
	99	507.462	305.279
	100	507.864	305.045
	101	507.883	305.037
	102	507.91	305.025
	103	507.891	305.097
	104	507.946	305.041
	105	508.018	305.029
	106	508.01	305.012
	107	507.779	305.263
	108	507.824	305.172
	109	507.902	305.167
	110	507.964	305.115
	111	507.824	305.232
	112	507.781	305.249
	113	507.622	305.313
	114	507.66	305.308
	115	506.985	305.889
	116	507.059	305.784
	117	507.003	305.799
	118	506.95	305.812
	119	506.922	305.855
	120	506.966	305.851
	121	506.999	305.891
	122	507.295	305.519
	123	507.525	305.083
	124	508.123	304.58
	125	508.079	304.566
	126	508.17	304.536
	127	507.859	304.714
	128	507.96	305.11
	129	507.963	304.914
	130	508.122	304.683
	131	507.923	304.818
	132	507.845	304.983
	133	507.212	305.486
	134	506.647	306.019
	135	506.686	306.081
	136	506.841	306.067
	137	506.97	306.062
	138	507.266	305.895
	139	507.158	306.031
	140	507.349	306.119
	141	506.894	306.058
	142	507.136	305.977
	143	507.224	305.509
	144	507.349	305.162
	145	508.197	304.672
	146	508.182	304.175
	147	508.753	304.053
	148	508.515	304.131
	149	508.171	304.427
	150	507.934	304.677
	151	507.969	304.586
	152	508.08	304.351
	153	508.047	304.346
	154	508.204	304.426
	155	508.137	304.386
	156	508.081	304.571
	157	508.172	304.659
	158	508.23	304.669
	159	508.35	304.673
	160	508.435	304.686
	161	508.492	304.709
	162	508.89	304.664
	163	509.094	304.644
	164	509.183	304.689
	165	509.178	304.698
	166	509.242	304.711
	167	509.16	304.721
	168	509.201	304.698
	169	509.284	304.668
	170	509.384	304.598
	171	509.459	304.623
	172	509.434	304.676
	173	510.113	304.567
	174	510.257	304.562
	175	510.409	304.466
	176	511.253	304.358
	177	511.289	304.448
	178	511.242	304.56
	179	511.302	304.517
	180	511.338	304.631
	0	329.577	395.822
	1	329.69	396.134
	2	329.866	396.416
	3	329.67	396.383
	4	329.872	396.329
	5	330.01	396.474
	6	330.201	396.131
	7	330.268	396.183
	8	330.431	396.378
	9	330.974	396.407
	10	331.094	396.344
	11	330.959	396.324
	12	331.015	396.261
	13	331.256	395.88
	14	331.315	395.811
	15	331.412	395.966
	16	330.742	396.768
	17	330.102	396.836
	18	330.184	396.63
	19	330.062	396.546
	20	330.474	396.996
	21	330.68	396.802
	22	330.701	396.875
	23	330.522	396.664
	24	330.014	395.898
	25	330.012	396.027
	26	330.027	396.25
	27	330.263	396.202
	28	330.219	396.08
	29	330.189	396.392
	30	330.142	396.771
	31	329.838	397.145
	32	329.92	397.064
	33	329.527	397.207
	34	329.001	397.054
	35	329.229	396.975
	36	329.355	396.975
	37	329.785	396.833
	38	330.161	396.742
	39	330.115	396.897
	40	329.881	396.91
	41	330.042	396.691
	42	330.189	397.026
	43	330.107	397.128
	44	330.08	396.921
	45	330.346	396.231
	46	330.454	396.475
	47	330.982	396.733
	48	330.837	396.995
	49	330.831	396.66
	50	330.894	396.682
	51	330.937	396.229
	52	331.003	395.999
	53	330.867	395.951
	54	330.671	395.869
	55	330.205	396.895
	56	330.123	396.969
	57	330.107	396.789
	58	330.419	395.749
	59	330.402	395.724
	60	330.246	395.679
	61	330.211	395.786
	62	329.789	396.128
	63	329.587	396.037
	64	329.61	396.101
	65	330.005	396.004
	66	330.269	395.869
	67	330.233	395.636
	68	329.927	395.704
	69	330.015	395.746
	70	330.22	394.728
	71	329.966	394.942
	72	330.013	394.64
	73	330.218	394.613
	74	329.995	394.579
	75	329.952	394.619
	76	329.9	395.328
	77	329.706	395.478
	78	329.283	395.857
	79	329.406	395.033
	80	329.324	395.103
	81	329.152	395.379
	82	329.194	395.425
	83	329.212	395.794
	84	329.289	395.668
	85	329.305	395.612
	86	328.959	395.866
	87	328.674	395.653
	88	329.006	395.532
	89	329.452	395.336
	90	329.463	394.959
	91	329.906	394.915
	92	330.149	393.941
	93	329.079	392.818
	94	329.228	393.211
	95	329.955	393.603
	96	330.168	394.312
	97	329.973	394.44
	98	330.278	394.424
	99	331.334	394.58
	100	332.024	394.206
	101	332.003	394.196
	102	331.791	394.327
	103	331.714	394.253
	104	331.225	393.745
	105	331.222	393.952
	106	331.003	394.295
	107	330.926	395.321
	108	331.736	395.321
	109	331.632	395.264
	110	331.505	395.141
	111	331.53	395.153
	112	331.808	395.176
	113	331.838	395.267
	114	331.073	395.315
	115	331.206	395.416
	116	331.232	395.821
	117	331.475	396.026
	118	332.034	396.019
	119	331.7	396.037
	120	331.859	396.029
	121	332.062	396
	122	331.909	395.969
	123	331.971	396.151
	124	332.357	396.094
	125	332.794	395.892
	126	332.558	396.046
	127	331.975	396.098
	128	331.876	396.157
	129	332.109	396.138
	130	332.148	395.955
	131	331.574	395.742
	132	331.584	395.773
	133	331.281	395.61
	134	331.12	395.77
	135	331.121	395.538
	136	331.122	394.93
	137	331.09	395.125
	138	330.946	395.11
	139	331.414	395.279
	140	331.239	395.085
	141	331.033	394.891
	142	330.685	394.8
	143	330.73	395.047
	144	330.703	394.815
	145	331.226	393.391
	146	331.329	391.811
	147	331.456	391.642
	148	332.303	390.939
	149	332.423	390.72
	150	332.256	390.876
	151	332.189	390.844
	152	332.211	390.814
	153	332.228	390.958
	154	332.268	390.988
	155	332.418	390.82
	156	332.43	390.515
	157	332.379	389.951
	158	332.079	389.806
	159	331.845	389.775
	160	331.769	389.744
	161	331.661	389.792
	162	330.758	389.96
	163	330.887	389.763
	164	330.665	390.15
	165	330.507	390.39
	166	330.811	389.751
	167	330.962	389.751
	168	330.733	389.815
	169	330.671	389.834
	170	330.514	389.919
	171	329.294	389.858
	172	328.61	390.058
	173	328.552	390.085
	174	328.68	390.154
	175	328.71	390.332
	176	328.546	390.369
	177	328.552	390.32
	178	328.548	390.146
	179	328.522	390.201
	180	328.525	390.263
	0	261.829	376.318
	1	262.107	376.32
	2	262.108	376.231
	3	262.211	376.447
	4	262.336	376.906
	5	262.264	376.942
	6	262.241	377.026
	7	262.156	376.976
	8	262.008	376.823
	9	261.807	376.867
	10	261.643	377.015
	11	261.796	377.056
	12	261.631	377.152
	13	261.729	377.408
	14	261.876	377.672
	15	261.932	377.91
	16	261.799	377.93
	17	261.834	377.871
	18	262.03	377.794
	19	262.073	377.991
	20	262.35	378.568
	21	262.808	378.931
	22	262.794	379.021
	23	262.586	378.767
	24	262.219	379.179
	25	262.361	378.961
	26	262.214	379.171
	27	261.914	379.273
	28	261.991	379.099
	29	261.97	379.037
	30	262.114	379.069
	31	261.971	379.194
	32	261.915	379.581
	33	261.843	379.804
	34	261.671	379.875
	35	261.677	379.986
	36	261.516	379.94
	37	261.58	379.894
	38	261.523	379.823
	39	261.603	379.711
	40	261.631	379.648
	41	261.803	379.843
	42	261.935	379.684
	43	261.995	379.509
	44	261.813	379.726
	45	261.979	379.931
	46	262.069	379.943
	47	262.08	380.04
	48	262.072	380.24
	49	261.914	380.271
	50	261.854	380.333
	51	261.792	380.492
	52	261.944	380.776
	53	261.874	380.69
	54	261.887	380.238
	55	261.777	379.942
	56	261.954	380.296
	57	261.251	380.329
	58	261.307	380.255
	59	261.307	380.418
	60	261.841	380.579
	61	261.805	380.65
	62	262.111	380.684
	63	262.348	380.802
	64	262.179	380.74
	65	262.153	380.805
	66	262.129	380.927
	67	262.267	380.742
	68	262.375	380.527
	69	262.966	380.929
	70	262.844	380.883
	71	262.819	380.685
	72	262.946	380.177
	73	262.786	379.982
	74	262.858	380.23
	75	262.916	380.219
	76	263.067	380.319
	77	263.319	380.984
	78	263.369	380.832
	79	263.401	380.72
	80	263.229	380.708
	81	263.056	380.05
	82	263.071	380.46
	83	263.452	381.035
	84	263.38	381.231
	85	263.409	381.103
	86	263.751	381.303
	87	264.035	381.882
	88	264.234	382.002
	89	264.384	382.22
	90	264.578	382.425
	91	264.663	382.394
	92	265.025	382.356
	93	265.303	382.477
	94	265.107	382.171
	95	265.068	382.121
	96	265.171	381.891
	97	265.331	381.804
	98	265.973	381.8
	99	266.105	381.698
	100	266.32	381.725
	101	266.128	381.822
	102	266.24	381.813
	103	266.229	382.02
	104	266.109	381.98
	105	266.022	381.739
	106	265.817	381.619
	107	265.501	381.159
	108	265.791	381.146
	109	265.802	381.193
	110	265.891	381.297
	111	266.042	381.437
	112	266.139	381.468
	113	266.375	381.469
	114	267.245	382.587
	115	267.674	382.719
	116	267.713	382.801
	117	267.598	382.742
	118	267.622	382.576
	119	267.354	382.511
	120	267.321	382.688
	121	267.38	382.986
	122	268.147	382.897
	123	268.17	383.033
	124	268.149	383.123
	125	268.178	383.112
	126	267.925	383.031
	127	267.966	382.941
	128	267.786	383.003
	129	268.118	382.832
	130	268.061	382.783
	131	268.217	382.835
	132	268.275	382.848
	133	268.352	382.694
	134	268.83	382.618
	135	268.664	382.573
	136	268.666	382.701
	137	268.642	382.792
	138	268.505	382.894
	139	268.612	382.976
	140	268.607	382.892
	141	268.577	382.811
	142	268.843	382.806
	143	268.93	382.725
	144	268.969	382.644
	145	268.812	382.575
	146	269.042	382.533
	147	269.097	382.144
	148	269.232	382.013
	149	269.18	382.006
	150	269.334	382.088
	151	269.168	381.931
	152	269.116	381.965
	153	268.869	381.74
	154	268.874	381.565
	155	269.251	381.63
	156	269.156	381.611
	157	268.948	381.429
	158	268.812	381.464
	159	268.901	381.489
	160	268.93	381.682
	161	268.972	381.695
	162	269.028	381.888
	163	268.69	381.726
	164	268.743	381.786
	165	268.825	382.026
	166	268.78	382.103
	167	269.011	382.228
	168	269.09	382.055
	169	269.359	382.245
	170	269.976	382.35
	171	269.933	382.486
	172	269.844	382.942
	173	269.879	382.754
	174	269.525	382.832
	175	269.505	382.66
	176	268.932	382.803
	177	268.858	382.657
	178	269.076	382.637
	179	269.23	382.243
	180	269.055	382.37
	0	342.374	443.842
	1	342.333	443.869
	2	342.294	443.876
	3	342.235	443.791
	4	342.218	443.852
	5	342.439	443.917
	6	342.801	443.788
	7	343.088	443.806
	8	343.066	443.786
	9	343.189	443.731
	10	343.038	443.645
	11	343.109	443.724
	12	343.384	443.783
	13	343.552	443.853
	14	343.506	443.582
	15	343.525	443.429
	16	343.887	443.325
	17	343.957	443.473
	18	344.052	443.662
	19	343.876	443.666
	20	344.053	443.473
	21	344.074	443.549
	22	344.136	443.518
	23	344.085	443.545
	24	343.952	443.663
	25	343.834	443.627
	26	343.862	443.531
	27	343.784	443.435
	28	343.824	443.367
	29	343.936	443.315
	30	343.877	443.343
	31	343.936	443.376
	32	343.923	443.805
	33	344.086	443.654
	34	344.125	443.271
	35	343.969	442.959
	36	343.771	442.504
	37	344.024	442.187
	38	344.017	442.24
	39	344.11	442.265
	40	344.014	442.701
	41	343.923	442.642
	42	343.923	442.714
	43	344.084	442.731
	44	344.111	442.674
	45	344.096	442.7
	46	343.827	442.823
	47	343.894	442.985
	48	343.907	442.922
	49	344.098	442.708
	50	344.208	442.722
	51	344.249	442.872
	52	344.042	443.028
	53	343.984	443.048
	54	344.051	443.244
	55	343.944	443.286
	56	343.967	443.769
	57	343.928	443.727
	58	343.873	443.744
	59	343.987	443.677
	60	344.001	443.605
	61	344.16	443.766
	62	344.235	443.902
	63	344.351	443.884
	64	344.527	443.939
	65	344.374	444.046
	66	344.269	444.001
	67	344.361	443.922
	68	344.486	443.905
	69	344.625	444.145
	70	344.612	443.992
	71	344.602	443.785
	72	344.333	443.61
	73	344.39	443.588
	74	344.118	443.128
	75	344.095	442.996
	76	344.1	443.167
	77	344.079	443.152
	78	344.169	443.207
	79	344.429	443.313
	80	344.964	443.487
	81	345.019	443.367
	82	344.842	443.388
	83	344.737	443.274
	84	344.697	443.064
	85	344.601	442.997
	86	344.626	443.106
	87	344.594	443.143
	88	344.743	442.941
	89	344.835	443.018
	90	345.028	443.166
	91	345.258	443.285
	92	345.499	443.265
	93	345.67	443.348
	94	345.696	443.669
	95	345.389	443.512
	96	345.663	443.637
	97	345.693	443.506
	98	345.931	443.637
	99	346.131	443.79
	100	346.346	443.783
	101	346.312	443.789
	102	346.629	444.029
	103	346.527	444.006
	104	346.908	443.98
	105	347.047	443.948
	106	347.186	443.987
	107	347.284	443.964
	108	347.246	444.201
	109	347.094	444.213
	110	347.164	444.362
	111	347.062	444.27
	112	346.939	444.18
	113	346.868	444.322
	114	346.912	444.386
	115	346.954	444.563
	116	346.88	444.89
	117	346.603	444.978
	118	346.394	445.253
	119	346.347	445.358
	120	346.283	445.488
	121	346.26	445.626
	122	346.252	445.671
	123	346.311	445.316
	124	346.394	445.157
	125	346.456	445.313
	126	346.429	445.32
	127	346.36	445.092
	128	346.3	445.048
	129	346.288	445.629
	130	346.269	445.767
	131	346.236	445.578
	132	346.387	445.558
	133	346.484	445.736
	134	346.535	445.592
	135	346.551	445.505
	136	346.372	445.686
	137	346.276	445.538
	138	346.476	445.207
	139	346.619	445.23
	140	346.525	445.387
	141	346.542	445.37
	142	346.405	445.495
	143	346.247	445.435
	144	346.179	445.372
	145	346.312	445.392
	146	346.465	445.103
	147	346.619	444.893
	148	346.773	444.748
	149	346.803	444.728
	150	346.85	444.597
	151	346.659	444.686
	152	346.589	444.778
	153	346.617	444.97
	154	346.698	445.027
	155	346.629	445.405
	156	346.575	445.212
	157	346.824	444.986
	158	346.915	444.972
	159	346.994	444.992
	160	346.966	445.183
	161	346.973	445.386
	162	346.912	445.718
	163	346.869	445.718
	164	346.953	445.806
	165	347.1	445.79
	166	347.248	445.775
	167	347.333	445.797
	168	347.886	445.199
	169	347.748	445.16
	170	347.895	445.423
	171	348.012	445.669
	172	348.125	445.686
	173	348.081	445.814
	174	348.569	445.934
	175	348.824	446.016
	176	348.893	446.016
	177	349.028	446.059
	178	349.017	446.217
	179	349.069	446.308
	180	349.126	446.514
	0	376.843	428.175
	1	377.158	428.116
	2	376.944	428.133
	3	377.041	428.243
	4	377.177	428.39
	5	377.302	428.733
	6	376.979	428.627
	7	376.851	428.234
	8	376.62	428.094
	9	376.621	428.008
	10	376.547	427.855
	11	376.62	427.846
	12	376.685	427.859
	13	376.643	428.031
	14	376.594	428.068
	15	376.575	427.872
	16	376.662	427.799
	17	376.576	427.912
	18	376.172	427.836
	19	375.98	427.601
	20	376.018	427.616
	21	375.978	427.355
	22	376.078	427.358
	23	376.108	427.756
	24	376.224	427.675
	25	376.222	427.543
	26	376.2	427.547
	27	376.285	427.672
	28	376.426	427.766
	29	376.814	427.804
	30	376.868	427.742
	31	376.795	427.678
	32	376.997	427.629
	33	376.858	427.441
	34	376.904	427.306
	35	377.045	427.154
	36	376.994	427.194
	37	377.048	427.28
	38	376.992	427.284
	39	377.11	427.192
	40	377.251	427.331
	41	377.224	427.314
	42	377.486	427.803
	43	377.423	427.689
	44	377.455	427.718
	45	377.977	427.879
	46	378.162	427.965
	47	378.2	427.872
	48	378.357	427.88
	49	378.835	427.941
	50	378.864	427.694
	51	378.861	427.516
	52	378.966	427.314
	53	378.947	427.247
	54	379.004	427.387
	55	379.348	427.346
	56	379.374	427.343
	57	379.358	427.352
	58	379.304	427.282
	59	379.367	427.174
	60	379.353	427.244
	61	379.395	427.307
	62	379.36	427.301
	63	379.219	427.245
	64	379.19	427.31
	65	379.151	427.248
	66	379.253	427.137
	67	379.379	427.169
	68	379.371	427.028
	69	379.286	427.108
	70	379.075	426.96
	71	379.12	426.816
	72	379.175	426.617
	73	379.225	426.106
	74	379.136	425.924
	75	379.1	425.862
	76	378.826	425.774
	77	378.774	425.73
	78	378.855	425.652
	79	378.98	425.549
	80	379.042	425.181
	81	378.996	425.108
	82	378.844	424.912
	83	378.659	424.735
	84	378.534	424.644
	85	378.517	424.516
	86	378.553	424.286
	87	378.568	424.365
	88	378.531	424.269
	89	378.558	424.173
	90	378.521	424.114
	91	378.511	424.257
	92	378.514	424.459
	93	378.268	424.931
	94	378.292	425.013
	95	378.199	425.061
	96	378.06	425.065
	97	377.939	424.855
	98	377.725	424.745
	99	377.653	424.64
	100	377.677	424.697
	101	377.595	424.855
	102	377.543	424.705
	103	377.604	424.812
	104	377.672	425.043
	105	377.515	425.051
	106	377.269	424.86
	107	377.314	424.695
	108	377.235	424.836
	109	377.104	424.998
	110	377.019	424.894
	111	376.974	424.812
	112	376.875	424.882
	113	376.933	424.833
	114	376.874	424.881
	115	376.906	424.735
	116	376.917	424.851
	117	376.875	424.971
	118	377.005	424.991
	119	376.945	425.124
	120	377.107	425.084
	121	377.003	425.054
	122	376.88	424.949
	123	376.612	424.977
	124	376.496	425.026
	125	376.397	425.173
	126	376.375	425.287
	127	376.059	425.388
	128	375.783	425.352
	129	375.095	425.496
	130	374.936	425.54
	131	374.878	425.567
	132	374.923	425.743
	133	374.834	426.01
	134	374.84	426.214
	135	374.773	426.082
	136	375.097	426.56
	137	375.052	426.561
	138	375.043	426.964
	139	374.944	427.215
	140	374.731	427.541
	141	374.62	427.901
	142	374.799	428.147
	143	374.749	427.96
	144	374.663	428.02
	145	374.666	427.937
	146	374.554	427.991
	147	374.537	427.991
	148	374.514	428.027
	149	374.032	428.062
	150	373.875	428.392
	151	373.879	428.429
	152	374.108	428.519
	153	374.099	428.744
	154	373.966	428.887
	155	373.785	428.718
	156	373.597	428.591
	157	373.68	428.702
	158	373.649	428.776
	159	373.531	428.771
	160	373.592	428.754
	161	373.561	428.656
	162	372.943	428.611
	163	372.714	428.601
	164	372.664	428.53
	165	372.712	428.632
	166	372.759	428.557
	167	372.711	428.661
	168	372.776	428.714
	169	372.708	428.828
	170	371.945	429.024
	171	371.948	429.016
	172	371.952	429.026
	173	371.665	429.271
	174	370.928	429.566
	175	370.975	429.548
	176	370.934	429.555
	177	370.916	429.542
	178	370.878	429.542
	179	370.873	429.516
	180	370.886	429.44
	0	472.293	432.155
	1	470.599	431.635
	2	470.158	431.567
	3	469.835	431.605
	4	469.55	431.6
	5	469.545	431.587
[truncated: 6,872 more rows]

## Sheet: Fig. 6f
Fig. 6f	N4
	5 sec per frame	0.828 mm/pixel
	Frame	X (pixel)	Y (pixel)
	0	428.471	379.623
	1	428.434	379.569
	2	428.549	379.556
	3	428.503	379.548
	4	428.592	379.56
	5	428.513	379.596
	6	428.689	379.697
	7	428.691	379.634
	8	428.737	379.655
	9	428.879	379.661
	10	428.905	379.899
	11	429.251	379.708
	12	429.282	379.761
	13	429.232	379.744
	14	429.404	379.737
	15	429.421	379.418
	16	429.185	379.559
	17	429.151	379.583
	18	429.054	379.47
	19	429.155	379.588
	20	429.226	379.608
	21	429.294	379.616
	22	429.372	379.613
	23	429.267	379.601
	24	429.298	379.677
	25	429.452	379.562
	26	429.751	379.702
	27	429.69	379.687
	28	429.678	379.811
	29	429.603	379.768
	30	429.583	379.8
	31	429.549	379.864
	32	429.12	379.783
	33	429.175	379.826
	34	429.25	379.78
	35	429.191	379.603
	36	429.003	379.536
	37	428.983	379.562
	38	428.998	379.634
	39	429.028	379.625
	40	429.086	379.629
	41	429.087	379.575
	42	428.96	379.616
	43	428.885	379.772
	44	428.782	379.711
	45	428.866	379.788
	46	428.845	379.807
	47	428.848	379.872
	48	428.872	379.903
	49	428.854	379.9
	50	428.871	379.929
	51	428.738	380.061
	52	428.78	380.007
	53	428.703	380.076
	54	428.933	379.861
	55	428.887	379.91
	56	428.954	379.861
	57	428.927	379.83
	58	428.874	379.869
	59	428.991	379.789
	60	428.958	379.787
	61	428.894	379.769
	62	428.914	379.836
	63	428.97	379.821
	64	428.966	379.751
	65	428.922	379.763
	66	428.906	379.807
	67	428.941	379.784
	68	428.92	379.838
	69	428.895	379.709
	70	428.884	379.685
	71	428.99	379.524
	72	428.986	379.437
	73	429.345	379.518
	74	429.201	379.222
	75	428.756	379.61
	76	428.659	379.842
	77	428.685	379.935
	78	429.065	379.91
	79	428.861	379.839
	80	429.148	379.886
	81	429.289	379.949
	82	430.038	379.435
	83	428.788	379.652
	84	429.407	379.296
	85	429.425	379.419
	86	429.344	379.623
	87	429.153	379.664
	88	429.124	379.723
	89	429.247	379.784
	90	429.035	379.772
	91	429.24	379.867
	92	429.283	379.817
	93	429.284	379.805
	94	429.289	379.862
	95	429.297	379.786
	96	429.163	379.797
	97	429.168	379.767
	98	429.28	379.843
	99	429.291	379.769
	100	429.251	379.868
	101	429.294	379.801
	102	429.384	379.821
	103	429.377	379.81
	104	429.46	379.941
	105	429.433	380.031
	106	429.579	380.012
	107	429.695	380.057
	108	429.553	380.084
	109	429.672	380.02
	110	429.675	380.048
	111	429.567	379.911
	112	429.328	379.906
	113	428.99	379.888
	114	428.956	379.947
	115	428.926	380.074
	116	429.113	380.126
	117	428.988	380.168
	118	429.078	380.274
	119	429.052	380.251
	120	428.973	380.266
	121	429.044	380.276
	122	429.003	380.209
	123	428.856	380.285
	124	428.881	380.293
	125	428.956	380.328
	126	428.89	380.113
	127	428.978	379.913
	128	428.894	379.77
	129	428.845	379.674
	130	428.816	379.674
	131	428.938	379.533
	132	428.962	379.561
	133	428.852	379.549
	134	428.852	379.436
	135	428.831	379.418
	136	428.869	379.362
	137	428.802	379.286
	138	428.799	379.282
	139	428.788	379.259
	140	428.846	379.402
	141	428.836	379.407
	142	428.911	379.435
	143	428.903	379.419
	144	428.858	379.471
	145	428.78	379.399
	146	428.804	379.474
	147	428.834	379.498
	148	428.825	379.582
	149	428.848	379.671
	150	428.855	379.783
	151	428.853	379.696
	152	428.757	379.701
	153	428.741	379.726
	154	428.704	379.696
	155	428.726	379.574
	156	428.786	379.506
	157	428.739	379.351
	158	428.707	379.389
	159	428.68	379.42
	160	428.684	379.625
	161	428.68	379.652
	162	428.687	379.594
	163	428.547	379.159
	164	428.591	379.002
	165	428.628	378.961
	166	428.637	378.854
	167	428.626	378.93
	168	428.611	378.972
	169	428.553	378.892
	170	428.539	378.87
	171	428.47	378.721
	172	428.627	378.838
	173	428.672	379.052
	174	428.718	379.188
	175	428.752	379.224
	176	428.756	379.116
	177	428.795	379.017
	178	428.759	379.003
	179	428.781	378.969
	180	428.615	378.895
	0	489.429	349.706
	1	489.034	349.389
	2	488.865	349.133
	3	488.98	349.087
	4	488.937	349.11
	5	488.915	349.187
	6	488.883	349.34
	7	488.804	349.3
	8	488.687	349.361
	9	488.767	349.325
	10	488.841	349.405
	11	488.896	349.325
	12	488.856	349.339
	13	488.811	349.189
	14	488.663	349.14
	15	488.751	349.177
	16	488.744	349.129
	17	488.823	349.384
	18	488.796	349.434
	19	488.93	349.438
	20	488.917	349.481
	21	489.037	349.315
	22	489.065	349.273
	23	489.133	349.434
	24	489.232	349.829
	25	489.048	349.778
	26	488.935	349.666
	27	488.74	349.595
	28	488.644	349.706
	29	488.662	349.588
	30	488.575	349.503
	31	488.567	349.579
	32	488.598	349.527
	33	488.634	349.601
	34	488.521	349.684
	35	487.795	349.583
	36	487.751	349.701
	37	487.719	349.174
	38	487.638	349.467
	39	487.772	349.258
	40	487.842	349.372
	41	487.977	349.387
	42	487.957	349.936
	43	487.876	349.929
	44	487.804	349.831
	45	487.895	349.789
	46	487.881	349.95
	47	487.719	349.957
	48	487.644	349.959
	49	487.516	350.12
	50	487.711	350.118
	51	487.829	350.064
	52	487.914	349.846
	53	487.961	349.716
	54	487.928	349.711
	55	487.779	349.612
	56	487.863	349.715
	57	487.94	349.535
	58	487.862	349.579
	59	487.792	349.708
	60	487.655	349.77
	61	489.466	349.761
	62	489.388	348.585
	63	488.699	348.658
	64	488.813	349.017
	65	489.125	348.182
	66	488.546	348.931
	67	488.632	349.092
	68	488.837	348.836
	69	488.594	349.005
	70	487.175	348.74
	71	486.894	348.74
	72	486.757	348.701
	73	486.753	348.723
	74	486.956	348.7
	75	486.946	348.627
	76	486.755	348.66
	77	486.715	348.768
	78	486.783	348.759
	79	486.875	348.869
	80	486.837	349.104
	81	486.968	349.042
	82	486.833	349.219
	83	486.685	349.155
	84	486.811	349.199
	85	488.505	348.769
	86	488.567	348.786
	87	486.224	349.173
	88	486.402	348.884
	89	486.402	349.214
	90	486.973	349.016
	91	487.063	348.823
	92	487.005	348.669
	93	486.854	348.69
	94	486.848	348.808
	95	486.987	348.738
	96	486.944	348.77
	97	487.004	348.834
	98	486.96	348.813
	99	486.99	348.569
	100	486.878	347.932
	101	486.918	347.972
	102	486.898	347.999
	103	486.801	348.207
	104	486.779	347.972
	105	486.619	348.123
	106	486.597	347.986
	107	486.761	348.103
	108	486.631	348.086
	109	486.572	347.845
	110	486.539	347.825
	111	486.095	347.758
	112	486.02	347.82
	113	485.991	347.962
	114	486.054	347.852
	115	486.21	347.999
	116	486.201	348.215
	117	486.267	348.268
	118	486.387	348.213
	119	486.385	348.228
	120	486.973	348.173
	121	486.897	347.97
	122	486.904	347.774
	123	486.852	347.831
	124	486.754	347.958
	125	486.738	347.839
	126	486.609	347.731
	127	486.683	347.892
	128	486.858	347.928
	129	486.752	347.663
	130	486.858	347.061
	131	486.699	347.002
	132	486.727	346.916
	133	486.798	346.832
	134	486.795	346.777
	135	486.814	346.642
	136	486.897	346.879
	137	486.956	347.168
	138	486.982	347.281
	139	487.013	347.472
	140	486.918	347.451
	141	486.717	348.18
	142	486.55	348.22
	143	486.156	348.256
	144	486.115	348.266
	145	486.288	348.24
	146	486.263	348.402
	147	486.418	348.298
	148	486.143	348.414
	149	486.138	348.67
	150	486.212	348.546
	151	486.978	348.405
	152	487.207	348.617
	153	487.367	348.68
	154	487.147	348.753
	155	486.864	348.564
	156	486.797	348.606
	157	486.821	348.61
	158	486.855	348.242
	159	486.887	348.384
	160	486.817	348.195
	161	486.911	348.118
	162	487.021	348.297
	163	486.949	348.441
	164	486.943	348.393
	165	486.783	348.457
	166	486.732	348.691
	167	486.856	348.682
	168	486.829	348.702
	169	486.855	348.693
	170	486.832	348.618
	171	486.576	348.158
	172	486.611	348.054
	173	485.968	348.337
	174	485.958	348.384
	175	486.091	348.392
	176	486.189	348.252
	177	486.093	348.082
	178	486.301	347.949
	179	486.745	347.802
	180	486.744	347.543
	0	535.963	305.525
	1	535.913	305.751
	2	535.846	305.789
	3	535.735	305.819
	4	535.614	305.729
	5	535.653	305.823
	6	535.668	305.819
	7	535.677	305.865
	8	535.824	305.802
	9	535.907	305.788
	10	536.159	305.688
	11	536.138	305.802
	12	536.204	305.915
	13	536.196	306.099
	14	536.248	306.119
	15	535.717	306.057
	16	536.198	306.246
	17	536.313	306.399
	18	536.44	306.273
	19	536.486	306.079
	20	536.587	305.973
	21	536.519	305.915
	22	536.488	306.079
	23	536.495	306.051
	24	536.615	305.931
	25	536.715	305.887
	26	536.706	305.838
	27	536.623	306.056
	28	536.406	306.172
	29	536.421	306.092
	30	536.219	306.123
	31	536.216	306.141
	32	536.346	306.087
	33	536.491	306.081
	34	536.577	306.119
	35	536.557	306.197
	36	536.526	306.187
	37	536.565	306.444
	38	536.404	306.718
	39	536.34	306.868
	40	536.497	306.851
	41	536.462	306.737
	42	536.239	306.721
	43	536.262	306.863
	44	536.214	306.725
	45	536.362	306.639
	46	536.215	306.899
	47	535.985	306.919
	48	535.967	306.872
	49	535.87	306.74
	50	535.825	306.921
	51	535.862	306.789
	52	536.066	306.609
	53	536.138	306.698
	54	536.114	306.504
	55	536.254	306.616
	56	536.325	306.611
	57	536.322	306.532
	58	536.406	306.518
	59	536.391	306.516
	60	536.32	306.144
	61	536.389	306.099
	62	536.389	306.073
	63	536.469	305.98
	64	536.651	305.903
	65	536.559	305.945
	66	536.512	306.009
	67	536.63	305.968
	68	536.547	305.961
	69	536.366	306.019
	70	536.378	305.942
	71	536.327	305.538
	72	536.388	306.029
	73	536.363	305.661
	74	536.337	305.721
	75	536.448	305.778
	76	536.209	305.6
	77	536.33	305.121
	78	535.957	305.119
	79	535.969	304.814
	80	536.014	304.618
	81	536.081	304.852
	82	536.12	304.987
	83	536.158	305.264
	84	536.122	305.191
	85	536.264	305.223
	86	536.065	305.385
	87	535.995	305.365
	88	536.049	305.296
	89	536.292	305.406
	90	535.938	304.756
	91	536.447	304.922
	92	536.336	304.927
	93	536.387	304.547
	94	536.148	303.9
	95	536.04	304.09
	96	536.113	303.941
	97	536.168	304.284
	98	535.807	304.203
	99	536.287	303.896
	100	536.076	304
	101	535.887	303.973
	102	535.787	303.84
	103	535.706	303.864
	104	535.651	303.771
	105	535.841	303.909
	106	535.692	304.011
	107	535.804	303.982
	108	535.825	303.877
	109	535.66	303.804
	110	535.732	303.792
	111	535.736	303.823
	112	535.853	303.751
	113	535.763	303.917
	114	535.651	303.995
	115	535.591	303.767
	116	535.666	303.839
	117	535.645	303.832
	118	535.745	303.938
	119	535.707	303.851
	120	535.624	304.067
	121	535.78	303.966
	122	535.846	303.912
	123	536.052	303.721
	124	535.546	303.86
	125	535.556	303.766
	126	535.706	303.634
	127	535.816	303.739
	128	535.854	303.697
	129	536.213	303.899
	130	535.698	303.64
	131	535.76	303.541
	132	535.741	302.978
	133	535.691	302.698
	134	535.766	302.726
	135	535.92	302.543
	136	535.888	302.53
	137	535.886	302.515
	138	535.869	302.412
	139	535.957	302.608
	140	535.932	302.612
	141	535.904	302.398
	142	536.002	302.437
	143	536.281	302.327
	144	536.081	302.171
	145	536.176	302.175
	146	536.153	302.097
	147	536.099	302.147
	148	536.018	302.381
	149	536.09	302.447
	150	536.063	302.707
	151	536.084	302.676
	152	536.167	302.64
	153	536.134	302.533
	154	536.202	302.723
	155	536.19	302.823
	156	536.281	302.747
	157	536.22	302.852
	158	536.298	302.823
	159	536.12	302.904
	160	536.088	302.843
	161	536.055	302.629
	162	536.152	302.631
	163	536.092	302.558
	164	536.193	302.726
	165	536.082	302.716
	166	536.128	302.767
	167	536.179	302.599
	168	536.145	302.556
	169	536.009	302.754
	170	535.922	302.747
	171	536.055	302.719
	172	536.027	302.684
	173	535.875	302.669
	174	536.016	302.57
	175	536.092	302.383
	176	536.018	302.47
	177	536.153	302.464
	178	536.093	302.209
	179	536.09	302.045
	180	536.017	302.157
	0	497.489	272.929
	1	497.5	272.928
	2	497.358	272.549
	3	497.752	273.024
	4	497.765	272.811
	5	497.635	272.84
	6	497.652	272.896
	7	497.649	272.98
	8	497.624	272.956
	9	497.621	272.996
	10	497.567	272.949
	11	497.526	272.92
	12	497.513	272.857
	13	497.518	272.86
	14	497.518	272.824
	15	497.41	272.876
	16	497.402	272.753
	17	497.395	272.809
	18	497.282	272.774
	19	497.331	272.682
	20	497.264	272.674
	21	497.337	272.689
	22	497.331	272.666
	23	497.369	272.622
	24	497.305	272.563
	25	497.321	272.489
	26	497.43	272.439
	27	497.574	272.511
	28	497.625	272.467
	29	497.535	272.516
	30	497.555	272.539
	31	497.641	272.534
	32	497.689	272.477
	33	497.602	272.523
	34	497.64	272.444
	35	497.755	272.366
	36	497.773	272.374
	37	497.816	272.342
	38	497.812	272.353
	39	497.75	272.39
	40	497.718	272.365
	41	497.763	272.495
	42	497.779	272.373
	43	497.74	272.364
	44	497.673	272.409
	45	497.76	272.41
	46	497.813	272.419
	47	497.836	272.294
	48	497.819	272.332
	49	497.838	272.38
	50	497.769	272.3
	51	497.755	272.25
	52	497.714	272.187
	53	497.726	272.244
	54	497.65	272.216
	55	497.477	272.208
	56	497.639	272.194
	57	497.659	272.212
	58	497.679	272.348
	59	497.639	272.421
	60	497.72	272.499
	61	497.717	272.398
	62	497.687	272.479
	63	497.646	272.299
	64	497.589	272.306
	65	497.624	272.342
	66	497.646	272.354
	67	497.698	272.401
	68	497.67	272.311
	69	497.612	272.327
	70	497.621	272.273
	71	497.647	272.218
	72	497.793	272.302
	73	497.701	272.203
	74	497.826	272.243
	75	497.764	272.168
	76	497.709	272.242
	77	497.757	272.141
	78	497.788	272.158
	79	497.867	272.23
	80	497.954	272.358
	81	497.976	272.127
	82	497.803	272.138
	83	498.015	272.172
	84	498.041	272.213
	85	497.987	272.271
	86	498.028	272.184
	87	498.047	272.207
	88	498.097	272.131
	89	498.189	272.1
	90	498.232	272.028
	91	498.132	272.031
	92	498.219	272.088
	93	498.174	272.104
	94	498.2	272.104
	95	498.23	272.09
	96	498.129	272.087
	97	498.024	272.088
	98	498.028	272.068
	99	498.015	272.109
	100	498.05	272.117
	101	497.992	272.103
	102	497.95	272.177
	103	497.951	272.222
	104	497.933	272.19
	105	497.831	272.089
	106	497.88	272.13
	107	497.865	272.174
	108	497.834	272.217
	109	497.726	272.274
	110	497.778	272.325
	111	497.654	272.323
	112	497.668	272.365
	113	497.727	272.349
	114	497.772	272.392
	115	497.778	272.331
	116	497.801	272.327
	117	497.822	272.297
	118	497.644	272.258
	119	497.633	272.307
	120	497.598	272.262
	121	497.451	272.298
	122	497.454	272.355
	123	497.407	272.36
	124	497.333	272.352
	125	497.398	272.393
	126	497.307	272.287
	127	497.256	272.258
	128	497.35	272.381
	129	497.242	272.382
	130	497.259	272.451
	131	497.291	272.534
	132	497.282	272.573
	133	497.293	272.604
	134	497.302	272.621
	135	497.291	272.596
	136	497.3	272.57
	137	497.385	272.636
	138	497.375	272.479
	139	497.406	272.555
	140	497.481	272.591
	141	497.53	272.566
	142	497.561	272.594
	143	497.578	272.568
	144	497.678	272.47
	145	497.644	272.505
	146	497.785	272.555
	147	497.698	272.573
	148	497.622	272.531
	149	497.655	272.492
	150	497.669	272.401
	151	497.632	272.431
	152	497.607	272.431
	153	497.533	272.442
	154	497.517	272.441
	155	497.495	272.48
	156	497.473	272.486
	157	497.459	272.469
	158	497.476	272.516
	159	497.496	272.491
	160	497.521	272.592
	161	497.389	272.52
	162	497.381	272.517
	163	497.427	272.55
	164	497.414	272.553
	165	497.437	272.556
	166	497.425	272.592
	167	497.362	272.584
	168	497.377	272.613
	169	497.429	272.588
	170	497.491	272.568
	171	497.467	272.542
	172	497.399	272.634
	173	497.411	272.642
	174	497.406	272.649
	175	497.484	272.584
	176	497.438	272.597
	177	497.472	272.528
	178	497.558	272.497
	179	497.507	272.558
	180	497.537	272.526
	0	492.572	220.981
	1	492.388	220.998
	2	492.449	221.023
	3	492.48	221.054
	4	492.453	221.242
	5	492.618	220.74
	6	492.219	220.991
	7	492.173	221.209
	8	492.046	221.301
	9	491.943	221.324
	10	491.812	221.354
	11	491.763	221.367
	12	491.702	221.339
	13	491.616	221.347
	14	491.547	221.414
	15	491.523	221.436
	16	491.419	221.442
	17	491.389	221.475
	18	491.32	221.481
	19	491.37	221.445
	20	491.254	221.403
	21	491.155	221.482
	22	491.107	221.409
	23	491.084	221.344
	24	491.088	221.258
	25	491.173	221.328
	26	491.262	221.333
	27	491.336	221.337
	28	491.528	221.373
	29	491.737	221.418
	30	491.819	221.49
	31	491.907	221.467
	32	491.889	221.497
	33	491.834	221.542
	34	491.794	221.619
	35	491.756	221.534
	36	491.725	221.558
	37	491.639	221.545
	38	491.637	221.574
	39	491.578	221.522
	40	491.582	221.546
	41	491.645	221.531
	42	491.763	221.383
	43	491.836	221.354
	44	491.97	221.22
	45	491.985	221.174
	46	492.046	221.13
	47	492.056	221.192
	48	491.988	221.163
	49	491.951	221.195
	50	491.766	221.234
	51	491.807	221.289
	52	491.785	221.245
	53	491.774	221.32
	54	491.695	221.437
	55	491.637	221.422
	56	491.613	221.391
	57	491.547	221.418
	58	491.586	221.419
	59	491.647	221.327
	60	491.584	221.271
	61	491.514	221.306
	62	491.342	221.319
	63	491.276	221.374
	64	491.084	221.434
	65	490.94	221.539
	66	490.931	221.588
	67	490.928	221.639
	68	490.797	221.721
	69	490.913	221.754
	70	490.843	221.76
	71	490.883	221.754
	72	490.944	221.673
	73	490.643	221.841
	74	490.604	221.721
	75	490.848	221.756
	76	490.735	221.843
	77	490.724	221.832
	78	490.731	221.839
	79	490.867	221.677
	80	490.782	221.747
	81	490.756	221.815
	82	490.781	221.722
	83	490.645	221.842
	84	490.881	221.701
	85	490.902	221.692
	86	490.693	221.843
	87	490.625	221.862
	88	490.4	221.877
	89	490.399	221.897
	90	490.341	221.835
	91	490.34	221.786
	92	490.235	221.802
	93	490.248	221.839
	94	490.361	221.741
	95	490.345	221.765
	96	490.441	221.815
	97	490.338	221.833
	98	490.275	221.94
	99	490.338	222.022
	100	490.459	222.053
	101	490.461	222.025
	102	490.419	222.059
	103	490.357	221.998
	104	490.333	221.965
	105	490.253	221.913
	106	490.092	221.834
	107	490.056	221.751
	108	490.112	221.805
	109	490.046	221.717
	110	490.099	221.768
	111	490.091	221.641
	112	490.012	221.727
	113	489.942	221.632
	114	489.892	221.75
	115	489.915	221.711
	116	489.875	221.572
	117	489.904	221.632
	118	489.781	221.601
	119	489.715	221.57
	120	489.64	221.619
	121	489.653	221.643
	122	489.673	221.674
	123	489.588	221.571
	124	489.594	221.598
	125	489.575	221.633
	126	489.723	221.696
	127	489.789	221.725
	128	489.877	221.671
	129	490.053	221.748
	130	490.058	221.72
	131	490.152	221.749
	132	490.207	221.797
	133	490.177	221.831
	134	490.046	221.877
	135	489.807	221.861
	136	489.632	221.96
	137	489.594	221.949
	138	489.598	221.919
	139	489.509	221.855
	140	489.304	221.794
	141	489.443	221.779
	142	489.265	221.827
	143	489.242	221.808
	144	489.181	221.852
	145	489.073	221.855
	146	489.136	221.774
	147	489.14	221.812
	148	489.072	221.711
	149	489.002	221.771
	150	489.101	221.81
	151	488.952	221.714
	152	488.955	221.73
	153	488.938	221.693
	154	488.831	221.687
	155	488.81	221.726
	156	488.689	221.761
	157	488.705	221.709
	158	488.861	221.703
	159	488.857	221.658
	160	488.834	221.667
	161	488.709	221.637
	162	488.715	221.676
	163	488.543	221.656
	164	488.534	221.664
	165	488.514	221.66
	166	488.539	221.725
	167	488.514	221.75
	168	488.538	221.8
	169	488.616	221.799
	170	488.71	221.812
	171	488.754	221.842
	172	488.858	221.824
	173	489.223	221.883
	174	489.247	221.907
	175	489.277	221.902
	176	489.32	221.913
	177	489.323	221.855
	178	489.323	221.838
	179	489.262	221.824
	180	489.256	221.771
	0	222.267	297.795
	1	222.445	297.928
	2	222.538	298.094
	3	222.6	298.248
	4	222.602	298.122
	5	222.699	298.284
	6	222.582	298.309
	7	222.668	298.388
	8	222.734	298.438
	9	222.835	298.786
	10	222.935	298.755
	11	222.974	298.709
	12	223.615	298.725
	13	223.179	298.775
	14	222.88	298.577
	15	222.819	298.505
	16	222.937	298.234
	17	222.931	298.352
	18	223.011	298.313
	19	222.83	298.254
	20	222.77	298.232
	21	222.854	298.03
	22	222.858	297.807
	23	222.913	297.952
	24	223.056	297.825
	25	223.005	297.974
	26	222.982	298.096
	27	222.939	298.08
	28	222.824	298.132
	29	222.853	298.117
	30	222.838	298.004
	31	222.981	297.906
	32	222.891	297.71
	33	222.915	297.727
	34	222.89	297.868
	35	223.07	298.048
	36	223.057	297.919
	37	223.03	298.062
	38	222.995	297.986
	39	222.975	297.826
	40	222.843	297.878
	41	222.85	297.725
	42	222.774	297.906
	43	222.85	297.958
	44	222.882	298.099
	45	222.913	298.189
	46	222.879	298.08
	47	222.685	298.052
	48	222.613	298.005
	49	222.717	298.003
	50	222.673	298.033
	51	222.799	297.972
	52	222.648	297.917
	53	222.534	297.867
	54	222.647	297.792
	55	222.687	297.918
	56	222.728	297.855
	57	222.528	297.828
	58	222.625	297.783
	59	222.559	297.715
	60	222.559	297.84
	61	222.685	297.917
	62	222.447	298.095
	63	222.673	298.129
	64	222.649	298.061
	65	222.669	298.085
	66	222.703	298.096
	67	222.69	298.017
	68	222.801	298.095
	69	222.823	298.187
	70	222.798	298.122
	71	222.918	298.076
	72	222.937	298.03
	73	222.918	298.043
	74	222.88	297.985
	75	222.775	297.872
	76	222.708	297.749
	77	222.727	297.693
	78	222.817	297.751
	79	222.804	297.814
	80	222.777	297.902
	81	222.808	297.885
	82	222.851	297.888
	83	222.854	297.957
	84	222.802	297.832
	85	222.727	297.946
	86	222.649	297.831
	87	222.745	297.824
	88	222.84	297.847
	89	222.9	298.006
	90	222.94	297.973
	91	222.72	298.032
	92	222.8	298.059
	93	222.73	298.104
	94	222.853	298.11
	95	222.866	298.103
	96	222.929	297.959
	97	222.908	297.924
	98	222.806	297.892
	99	222.821	297.786
	100	222.749	297.656
	101	222.726	297.694
	102	222.529	297.714
	103	222.67	297.776
	104	222.644	297.71
	105	222.673	297.707
	106	222.752	297.852
	107	222.775	297.92
	108	222.76	297.938
	109	222.71	297.831
	110	222.663	297.695
	111	222.487	297.311
	112	222.515	297.083
	113	222.507	296.988
	114	222.637	296.845
	115	222.615	296.81
	116	222.599	296.745
	117	222.591	296.759
	118	222.557	296.833
	119	222.549	296.949
	120	222.629	297.024
	121	222.746	296.922
	122	222.724	296.752
	123	222.732	296.508
	124	222.775	295.947
	125	222.669	296.041
	126	222.782	296.078
	127	222.745	296.304
	128	222.683	296.71
	129	222.75	296.658
	130	222.711	296.73
	131	222.661	296.61
	132	222.701	296.638
	133	222.607	296.514
	134	222.832	296.762
	135	222.772	296.761
	136	222.699	296.762
	137	222.681	295.985
	138	222.718	296.229
	139	222.673	296.246
	140	222.73	296.362
	141	222.727	296.712
	142	222.68	296.867
	143	222.725	296.874
	144	222.71	296.894
	145	222.727	296.964
	146	222.756	296.809
	147	222.784	296.685
	148	223.155	296.769
	149	222.825	296.673
	150	222.771	296.769
	151	223.25	296.777
	152	223.206	296.603
	153	223.032	296.779
	154	223.037	296.937
	155	222.788	296.812
	156	222.754	296.754
	157	222.704	296.741
	158	222.663	296.849
	159	222.647	296.738
	160	222.715	296.728
	161	222.814	296.657
	162	222.938	296.681
	163	222.873	296.565
	164	222.928	296.542
	165	223.008	296.297
	166	222.973	296.124
	167	223.049	296.015
	168	223.032	295.868
	169	222.985	296.072
	170	223.027	295.96
	171	222.989	295.929
	172	222.994	296.042
	173	223.111	295.981
	174	222.872	295.901
	175	222.932	295.957
	176	222.896	295.988
	177	222.893	295.809
	178	222.867	295.831
	179	222.964	295.861
	180	222.967	295.999
	0	287.026	294.718
	1	287.059	294.525
	2	287.218	294.694
	3	286.988	294.838
	4	286.979	294.676
	5	287.187	294.76
	6	287.029	294.692
	7	286.882	294.97
	8	286.806	294.731
	9	286.721	295.013
	10	286.847	295.077
	11	286.808	295.183
	12	286.684	295.136
	13	286.577	295.084
	14	286.53	295.111
	15	286.629	294.981
	16	286.731	294.983
	17	286.656	294.898
	18	286.64	295.04
	19	286.599	295.03
	20	286.668	295.077
	21	286.62	295.02
	22	286.692	295.024
	23	286.728	294.858
	24	286.708	294.805
	25	286.618	295.039
	26	286.67	295.075
	27	286.939	294.539
	28	286.901	294.699
	29	286.797	294.595
	30	286.089	294.585
	31	286.14	294.526
	32	286.218	294.582
	33	286.282	294.612
	34	286.447	294.627
	35	286.289	294.637
	36	286.485	295.001
	37	286.437	294.815
	38	286.419	294.698
	39	286.957	294.856
	40	287.205	294.736
	41	287.201	294.825
	42	287.022	294.809
	43	286.936	294.623
	44	286.77	294.625
	45	286.782	294.655
	46	286.622	294.757
	47	286.521	294.766
	48	286.108	294.568
	49	286.106	294.424
	50	286.175	294.426
	51	286.133	294.222
	52	286.076	294.622
	53	286.072	294.502
	54	286.106	294.643
	55	286.053	294.399
	56	285.966	294.266
	57	285.879	294.206
	58	285.84	294.185
	59	285.838	293.979
	60	285.862	294.137
	61	285.96	294.124
	62	285.882	294.12
	63	285.734	294.253
	64	285.623	294.109
	65	285.619	294.33
	66	285.558	294.475
	67	285.504	294.477
	68	284.879	294.312
	69	285.144	294.35
	70	285.132	294.077
	71	285.153	294.189
	72	285.069	294.573
	73	285.379	294.588
	74	285.281	294.315
	75	285.482	294.126
	76	285.9	293.997
	77	285.803	294.078
	78	285.85	293.845
	79	285.856	293.959
	80	285.656	294.045
	81	285.798	294.302
	82	285.713	294.453
	83	285.048	294.793
	84	285.01	294.277
	85	285.065	294.214
	86	285.203	294.207
	87	285.189	294.66
	88	285.251	294.558
	89	285.356	294.671
	90	285.302	294.759
	91	285.345	294.79
	92	285.254	294.888
	93	285.361	294.935
	94	285.467	295.065
	95	285.339	295.086
	96	285.171	295.048
	97	285.296	295.055
	98	285.219	294.98
	99	285.139	295.013
	100	285.191	295.07
	101	285.165	295.127
	102	285.004	294.867
	103	285.228	294.676
	104	285.331	294.626
	105	285.158	294.7
	106	285.067	294.667
	107	285.044	294.527
	108	285.128	294.645
	109	285.165	294.763
	110	285.006	295.038
	111	285.229	295.247
	112	285.241	295.073
	113	284.903	294.779
	114	284.73	294.828
	115	284.82	294.726
	116	284.999	294.566
	117	284.969	294.269
	118	284.802	294.333
	119	284.792	294.296
	120	284.587	294.215
	121	284.112	293.928
	122	283.991	293.931
	123	283.995	293.937
	124	283.826	294.145
	125	283.983	294.325
	126	284.057	294.174
	127	284.198	293.971
	128	284.242	293.828
	129	284.33	293.918
	130	284.638	293.878
	131	284.602	294.215
	132	284.658	294.289
	133	285.095	294.298
	134	285.039	294.422
	135	285.093	294.294
	136	284.848	294.361
	137	284.818	294.248
	138	284.957	294.402
	139	284.735	294.315
	140	284.592	294.363
	141	284.848	294.384
	142	284.857	294.749
	143	284.698	295.001
	144	284.942	294.911
	145	284.803	294.898
	146	284.728	294.938
	147	284.659	294.888
	148	284.952	294.932
	149	284.851	294.927
	150	284.879	294.808
	151	285.092	294.802
	152	285.172	294.763
	153	285.922	294.753
	154	285.934	294.887
	155	285.893	294.947
	156	285.791	294.925
	157	285.999	294.788
	158	285.954	295.098
	159	286.015	295.203
	160	285.889	295.135
	161	285.867	295.067
	162	285.795	295.103
	163	285.69	295.187
	164	285.549	295.221
	165	285.23	295.042
	166	285.343	295.057
	167	285.621	295.138
	168	285.893	295.16
	169	285.784	295.095
	170	286.021	295.008
	171	285.949	295.044
	172	286.004	295.035
	173	286.103	295.087
	174	285.974	295.076
	175	285.857	294.926
	176	285.745	294.899
	177	285.657	294.776
	178	285.685	294.733
	179	285.739	294.779
	180	285.731	294.768
	0	305.043	219.268
	1	305.017	219.321
	2	305.026	219.458
	3	305.022	219.428
	4	304.767	219.36
	5	304.821	219.323
	6	304.804	219.883
	7	304.833	219.801
	8	304.764	219.835
	9	304.789	219.576
	10	304.822	219.146
	11	304.816	219.097
	12	304.679	219.146
	13	304.679	219.162
	14	304.65	219.345
	15	304.722	219.492
	16	304.756	219.748
	17	304.895	218.97
	18	305.131	220.049
	19	304.703	219.78
	20	304.607	219.895
	21	304.734	219.832
	22	305.327	219.992
	23	304.277	219.734
	24	305.031	219.86
	25	304.922	219.541
	26	305.08	219.78
	27	305.11	219.144
	28	305.104	219.099
	29	305.109	219.432
	30	305.114	220.137
	31	305.184	219.802
	32	304.775	220.014
	33	304.365	220.268
	34	304.697	220.343
	35	304.851	220.76
	36	304.831	220.701
	37	304.738	220.718
	38	304.675	220.793
	39	304.688	220.806
	40	304.654	220.842
	41	304.695	220.889
	42	304.64	220.771
	43	304.751	220.769
	44	304.891	220.659
	45	304.816	220.63
	46	304.734	220.593
	47	304.732	220.561
	48	304.711	220.59
	49	304.662	220.143
	50	304.67	220.079
	51	304.696	220.095
	52	304.64	220.001
	53	304.599	220.144
	54	304.561	220.133
	55	304.519	220.153
	56	304.51	220.267
	57	304.469	220.218
	58	304.413	220.292
	59	304.377	220.329
	60	304.409	220.461
	61	304.554	220.807
	62	304.508	220.868
	63	304.51	220.895
	64	304.579	220.884
	65	304.599	221.04
	66	304.577	221.132
	67	304.732	221.103
	68	304.608	221.196
	69	304.627	221.171
	70	304.603	221.124
	71	304.632	221.095
	72	304.612	221.068
	73	304.736	220.98
	74	304.774	220.952
	75	304.713	220.893
	76	304.749	220.811
	77	304.822	220.806
	78	304.812	220.663
	79	304.889	220.691
	80	304.906	220.713
	81	304.781	220.82
	82	304.724	220.708
	83	304.768	220.585
	84	304.79	220.118
	85	304.557	220.141
	86	304.434	220.181
	87	304.46	220.29
	88	304.515	220.343
	89	304.63	220.232
	90	304.602	220.238
	91	304.619	220.195
	92	304.64	220.036
	93	304.787	219.836
	94	304.741	219.623
	95	304.676	219.686
	96	304.681	219.74
	97	304.74	219.736
	98	304.756	219.697
	99	304.651	219.792
	100	304.632	219.576
	101	304.663	219.505
	102	304.833	219.59
	103	304.856	219.903
	104	304.953	220.351
	105	304.886	220.405
	106	304.824	220.268
	107	304.675	220.205
	108	304.652	220.39
	109	304.708	220.391
	110	304.874	220.78
	111	304.888	220.918
	112	304.864	221.033
	113	304.882	220.744
	114	304.931	220.659
	115	304.987	220.238
	116	304.957	220.246
	117	304.873	220.384
	118	304.782	220.099
	119	304.848	220.196
	120	304.896	220.222
	121	304.445	220.796
	122	304.879	220.198
	123	305.014	219.865
	124	304.667	220.237
	125	304.659	220.204
	126	304.77	220.281
	127	304.863	220.015
	128	304.728	219.784
	129	304.919	220.191
	130	304.91	220.659
	131	304.973	220.576
	132	304.82	220.536
	133	304.875	220.199
	134	304.885	220.036
	135	304.838	220.094
	136	305.001	219.997
	137	304.877	220.255
	138	304.852	220.376
	139	304.936	220.271
	140	304.934	220.243
	141	304.914	220.279
	142	304.944	220.216
	143	304.949	220.238
	144	304.794	220.377
	145	304.693	220.484
	146	304.664	220.616
	147	304.68	220.531
	148	304.681	220.545
	149	304.659	220.514
	150	304.671	220.501
	151	304.69	220.518
	152	304.713	220.502
	153	304.776	220.433
	154	304.677	220.426
	155	304.746	220.472
	156	304.765	220.619
	157	304.757	220.57
	158	304.892	220.604
	159	305.111	220.629
	160	304.895	220.767
	161	304.882	220.806
	162	304.744	220.765
	163	304.79	220.681
	164	304.754	220.224
	165	304.831	220.245
	166	304.837	220.229
	167	304.839	220.258
	168	304.719	220.389
	169	304.771	220.405
	170	304.734	220.392
	171	304.775	220.231
	172	304.798	220.253
	173	304.779	220.237
	174	304.859	220.205
	175	304.906	220.289
	176	305.015	220.227
	177	305.107	220.089
	178	305.089	220.161
	179	305.09	220.289
	180	305.054	220.357
	0	316.876	177.259
	1	316.789	177.322
	2	316.708	177.222
	3	316.612	177.179
	4	316.511	177.114
	5	316.575	177.296
	6	316.68	177.157
	7	316.739	177.173
	8	317	177.214
	9	317.203	177.364
	10	317.292	177.423
	11	317.088	177.622
	12	316.937	177.56
	13	316.824	177.184
	14	316.904	177.284
	15	316.616	177.106
	16	316.697	176.891
	17	316.749	177.085
	18	316.651	177.012
	19	316.831	176.941
	20	316.834	176.964
	21	316.938	176.965
	22	316.811	177.008
	23	316.742	177.052
	24	316.65	177.17
	25	316.903	177.073
	26	316.025	177.021
	27	316.438	177.48
	28	316.201	177.144
	29	316.057	177.079
	30	316.366	176.982
	31	316.472	176.939
	32	316.411	176.913
	33	316.404	176.743
	34	316.287	176.663
	35	316.125	176.71
	36	316.084	176.834
	37	316.093	176.752
	38	316.183	176.924
	39	316.111	176.843
	40	316.08	176.778
	41	316.034	176.648
	42	316.071	176.578
	43	315.993	176.621
	44	316.142	176.725
	45	316.206	176.818
	46	316.401	176.796
	47	316.496	176.906
	48	317.116	176.939
	49	317.164	176.932
	50	317.155	176.858
	51	317.17	176.723
	52	317.162	176.75
	53	317.161	176.764
	54	317.159	176.731
	55	317.293	176.876
	56	317.203	176.91
	57	317.186	176.776
	58	317.084	176.791
	59	317.031	176.698
	60	317.186	176.926
	61	317.135	176.897
	62	317.092	176.973
	63	317.087	176.91
	64	317.261	176.852
	65	317.323	176.889
	66	317.437	176.74
	67	317.434	176.739
	68	318.176	176.602
	69	318.092	176.646
	70	318.073	176.827
	71	317.875	176.761
	72	317.917	176.781
	73	317.985	176.756
	74	317.828	176.667
	75	317.992	176.571
	76	317.945	176.526
	77	317.776	176.503
	78	317.935	176.563
	79	317.966	176.518
	80	318.009	176.538
	81	318.004	176.645
	82	318.116	176.715
	83	318.334	176.66
	84	318.286	176.392
	85	318.318	176.375
	86	318.364	176.359
	87	318.254	176.388
	88	318.285	176.398
	89	318.259	176.357
	90	318.373	176.332
	91	318.419	176.733
	92	318.782	176.579
	93	318.668	176.822
	94	318.851	176.578
	95	318.891	176.289
	96	318.658	176.288
	97	318.75	176.29
	98	319.006	176.224
	99	319.121	176.238
	100	319.066	176.341
	101	319.199	176.644
	102	318.908	176.817
	103	318.902	177.029
	104	319.004	176.727
	105	319.321	176.279
	106	319.845	176.21
	107	319.848	176.654
	108	319.952	176.664
	109	319.613	176.829
	110	319.013	176.733
	111	319.247	176.414
	112	319.085	176.888
	113	318.876	176.992
	114	318.948	176.896
	115	319.304	176.716
	116	319.198	176.592
	117	318.905	176.691
	118	318.982	176.617
	119	319.016	176.78
	120	319.017	176.611
	121	318.943	176.171
	122	319.115	176.219
	123	319.032	176.151
	124	318.932	176.219
	125	319.139	176.317
	126	318.85	176.435
	127	319.094	176.706
	128	320.051	176.61
	129	319.894	176.605
	130	319.629	176.501
	131	319.946	176.585
	132	320.05	176.67
	133	319.893	176.525
	134	319.898	176.587
	135	319.673	176.936
	136	319.099	177.393
	137	319.284	176.236
	138	320.046	177.15
	139	319.84	177.295
	140	319.669	177.588
	141	319.89	177.443
	142	319.963	177.329
	143	320.116	177.161
	144	320.066	177.263
	145	319.926	177.205
	146	319.996	177.027
	147	319.909	177.046
	148	319.729	176.978
	149	319.759	177.236
	150	319.683	177.257
	151	319.735	177.393
	152	319.905	177.7
	153	319.67	177.41
	154	319.53	177.287
	155	319.56	177.355
	156	319.744	177.229
	157	319.82	177.485
	158	319.655	177.554
	159	319.356	177.503
	160	319.178	177.48
	161	319.274	177.46
	162	319.336	177.32
	163	319.349	177.173
	164	319.401	177.112
	165	319.319	177.101
	166	319.355	177.146
	167	319.379	177.025
	168	319.372	177.066
	169	319.451	177.357
	170	320.014	177.129
	171	320.12	177.064
	172	320.012	177.095
	173	320.014	177.219
	174	319.996	177.354
	175	320.141	177.22
	176	320.153	177.056
	177	320.232	177.235
	178	320.259	177.437
	179	320.222	177.348
	180	320.419	177.457
	0	384.038	163.278
	1	384.104	163.202
	2	384.262	163.12
	3	384.252	163.123
	4	384.22	163.042
	5	384.174	163
	6	384.173	162.875
	7	384.12	162.867
	8	384.134	162.708
	9	384.17	162.668
	10	384.179	162.539
	11	384.141	162.362
	12	384.213	162.296
	13	384.245	162.376
	14	384.291	162.389
	15	384.247	162.377
	16	384.253	162.415
	17	384.265	162.467
	18	384.261	162.625
	19	384.182	162.616
	20	384.217	162.644
	21	384.227	162.743
	22	384.234	162.671
	23	384.273	162.764
	24	384.218	162.768
	25	384.251	162.792
	26	384.323	162.881
	27	384.277	163.071
	28	384.315	162.92
	29	384.332	163.096
	30	384.294	163.236
	31	384.356	163.429
	32	384.354	163.561
	33	384.297	163.704
	34	384.264	163.728
	35	384.204	163.759
	36	384.179	163.834
	37	384.18	163.829
	38	384.191	163.852
	39	384.139	163.832
	40	384.148	163.884
	41	384.164	163.983
	42	384.186	164.124
	43	384.161	164.157
	44	384.127	164.159
	45	384.193	164.153
	46	384.196	164.134
	47	384.239	164.132
	48	384.216	164.166
	49	384.164	164.185
	50	384.12	164.224
	51	384.089	164.303
	52	384.026	164.315
	53	383.961	164.376
	54	383.934	164.373
	55	383.869	164.368
	56	383.869	164.369
	57	383.872	164.391
	58	383.852	164.411
	59	383.842	164.459
	60	383.779	164.43
	61	383.755	164.427
	62	383.813	164.372
	63	383.83	164.321
	64	383.878	164.284
	65	383.97	164.275
	66	384.076	164.269
	67	384.162	164.306
	68	384.184	164.335
	69	384.203	164.265
	70	384.219	164.261
	71	384.27	164.398
	72	384.286	164.408
	73	384.19	164.372
	74	384.115	164.341
	75	384.085	164.353
	76	384.142	164.417
	77	384.103	164.5
	78	384.136	164.478
	79	384.225	164.54
	80	384.286	164.54
	81	384.299	164.446
	82	384.312	164.463
	83	384.364	164.47
	84	384.39	164.453
	85	384.279	164.368
	86	384.191	164.156
	87	384.093	164.012
	88	384.031	163.985
	89	384.004	163.957
	90	383.988	163.986
	91	383.987	164.114
	92	384.05	164.068
	93	384.046	164.087
	94	384.11	163.988
	95	384.17	163.954
	96	384.222	163.944
	97	384.223	163.91
	98	384.187	163.946
	99	384.093	163.851
	100	384.066	163.86
	101	384.149	163.798
	102	384.088	163.763
	103	384.086	163.677
	104	384.135	163.787
	105	384.161	163.748
	106	384.031	163.812
	107	383.949	163.737
	108	383.888	163.748
	109	383.841	163.615
	110	383.73	163.512
	111	383.727	163.534
	112	383.69	163.47
	113	383.605	163.534
	114	383.511	163.49
	115	383.517	163.554
	116	383.611	163.581
	117	383.622	163.601
	118	383.55	163.427
	119	383.513	163.255
	120	383.431	163.154
	121	383.399	163.003
	122	383.295	162.876
	123	383.352	162.884
	124	383.449	162.838
	125	383.57	162.906
	126	383.62	162.944
	127	383.658	162.969
	128	383.746	163.086
	129	383.796	163.128
	130	383.72	163.012
	131	383.63	162.897
	132	383.643	162.899
	133	383.638	162.866
	134	383.764	162.973
	135	383.837	163.104
	136	383.712	162.98
	137	383.557	162.891
	138	383.462	162.904
	139	383.415	162.801
	140	383.228	162.782
	141	383.337	162.604
	142	383.26	162.551
	143	383.276	162.375
	144	383.3	162.479
	145	383.132	162.708
	146	383.026	162.347
	147	383.137	162.378
	148	383.237	162.354
	149	383.349	162.45
	150	383.531	162.703
	151	383.518	162.686
	152	383.486	162.581
	153	383.342	162.346
	154	383.386	162.327
	155	383.442	162.459
	156	383.498	162.477
	157	383.654	162.681
	158	383.639	162.701
	159	383.612	162.752
	160	383.505	162.711
	161	383.497	162.744
	162	383.506	162.862
	163	383.516	162.847
	164	383.547	162.969
	165	383.531	162.926
	166	383.514	162.892
	167	383.582	162.839
	168	383.536	162.808
	169	383.531	162.878
	170	383.502	163.043
	171	383.437	163.095
	172	383.389	163.203
	173	383.311	163.181
	174	383.237	163.059
	175	383.26	163.135
	176	383.202	163.171
	177	383.097	163.133
	178	383.099	163.071
	179	383.158	163.025
	180	383.139	162.952
	0	428.048	159.942
	1	428.063	160.223
	2	427.531	159.919
	3	428.178	159.344
	4	428.038	159.816
	5	428.027	159.881
	6	428.075	159.812
	7	427.996	159.87
	8	428.177	159.853
	9	428.268	159.917
	10	428.323	159.916
	11	428.263	159.949
	12	428.234	159.988
	13	428.181	160.069
	14	428.335	159.963
	15	428.306	159.895
	16	428.225	159.932
	17	428.361	159.945
	18	428.413	160.055
	19	428.268	160.026
	20	428.155	160.028
	21	428.024	160.184
	22	427.895	160.15
	23	427.803	160.351
	24	427.567	160.195
	25	427.438	160.599
	26	427.644	160.614
	27	427.632	160.482
	28	427.776	160.626
	29	427.8	160.696
	30	427.813	160.768
	31	427.775	160.841
	32	427.629	160.765
	33	427.733	160.797
	34	427.518	160.753
	35	427.525	160.845
	36	427.599	160.797
	37	427.563	160.854
	38	427.608	160.885
	39	427.75	160.772
	40	427.847	160.763
	41	427.856	160.628
	42	427.895	160.657
	43	427.958	160.645
	44	427.91	160.689
	45	427.876	160.675
	46	427.933	160.629
	47	427.977	160.548
	48	428.008	160.665
	49	428.097	160.562
	50	428.059	160.955
	51	428.039	160.766
	52	428.066	160.85
	53	428.028	160.854
	54	428.206	160.811
	55	428.117	160.765
	56	428.127	160.781
	57	428.144	160.703
	58	428.098	160.592
	59	428.148	160.506
	60	427.925	160.53
	61	427.887	160.674
	62	427.855	160.844
	63	427.912	160.766
	64	427.9	160.806
	65	427.748	160.909
	66	427.855	160.913
	67	427.949	160.814
	68	428.032	160.721
	69	427.995	160.77
	70	427.953	160.843
	71	427.861	160.909
	72	427.867	160.885
	73	427.895	160.655
	74	427.794	160.576
	75	427.991	160.811
	76	427.798	160.893
	77	427.8	160.757
	78	427.725	160.843
	79	427.834	160.668
	80	428.019	160.573
	81	428.013	160.625
	82	428.074	160.805
	83	428.099	160.804
	84	428.019	160.751
	85	428.066	160.633
	86	427.887	160.538
	87	427.88	160.718
	88	427.865	160.778
	89	427.876	160.806
	90	427.837	160.906
	91	427.819	160.989
	92	427.779	160.981
	93	427.844	161.082
	94	427.797	161.085
	95	427.779	161.108
	96	427.875	160.96
	97	427.777	161.001
	98	427.838	160.885
	99	427.821	160.914
	100	427.882	160.818
	101	428.005	160.677
	102	428.095	160.758
	103	428.044	160.874
	104	428.012	160.827
	105	428.02	160.856
	106	428.167	160.824
	107	428.165	160.834
	108	428.191	160.881
	109	428.226	160.94
	110	428.247	160.879
	111	428.249	160.904
	112	428.254	161.032
	113	428.236	160.865
	114	428.151	160.839
	115	428.303	160.683
	116	428.23	160.603
	117	428.202	160.668
	118	428.392	160.835
	119	428.388	160.889
	120	428.394	160.791
	121	428.192	160.872
	122	428.117	160.742
	123	428.264	160.93
	124	428.189	160.785
	125	428.242	160.878
	126	428.232	160.867
	127	428.16	160.786
	128	428.249	160.825
	129	428.351	160.748
	130	428.276	160.806
	131	428.283	160.724
	132	428.312	160.669
	133	428.404	160.537
	134	428.219	160.65
	135	428.137	160.596
	136	428.139	160.582
	137	428.17	160.676
	138	428.12	160.82
	139	428.022	160.705
	140	427.934	160.539
	141	427.94	160.567
	142	427.971	160.521
	143	428.172	160.502
	144	428.288	160.427
	145	428.458	160.312
	146	428.551	160.207
	147	428.532	160.259
	148	428.541	160.25
	149	428.579	160.283
	150	428.45	160.304
	151	428.459	160.474
	152	428.431	160.367
	153	428.499	160.32
	154	428.397	160.316
	155	428.395	160.34
	156	428.411	160.172
	157	428.475	160.206
	158	428.285	160.306
	159	428.128	160.398
	160	428.176	160.521
	161	428.291	160.463
	162	428.313	160.493
	163	428.325	160.469
	164	428.328	160.475
	165	428.241	160.404
	166	428.276	160.455
	167	428.382	160.551
	168	428.417	160.469
	169	428.388	160.499
	170	428.381	160.479
	171	428.348	160.61
	172	428.404	160.624
	173	428.268	160.668
	174	428.185	160.605
	175	428.164	160.681
	176	428.209	160.57
	177	428.118	160.543
	178	428.206	160.553
	179	428.341	160.525
	180	428.303	160.531
	0	609.624	455.367
	1	609.68	455.296
	2	609.532	455.292
	3	609.501	455.348
	4	609.5	455.459
	5	609.512	455.497
[truncated: 5,424 more rows]

## Sheet: Fig. 6g
Fig. 6g	WT
		Migrating Direction Angle (degree)	-179	-177	-175	-173	-171	-169	-167	-165	-163	-161	-159	-157	-155	-153	-151	-149	-147	-145	-143	-141	-139	-137	-135	-133	-131	-129	-127	-125	-123	-121	-119	-117	-115	-113	-111	-109	-107	-105	-103	-101	-99	-97	-95	-93	-91	-89	-87
	Probability density	Average	0.00102145	0.000510725	0.000680967	0.000680967	0.000766088	0.00110657	0.00110657	0.000851209	0.00093633	0.000680967	0.000680967	0.000766088	0.00110657	0.000425604	0.000425604	0.000595846	0.000680967	0.000680967	0.00110657	0.00127681	0.000595846	0.000680967	0.00136193	0.000766088	0.000851209	0.000425604	0.00110657	0.000680967	0.000766088	0.00093633	0.00102145	0.000425604	0.00119169	0.00127681	0.00127681	0.000595846	0.000766088	0.00153218	0.00119169	0.000851209	0.00110657	0.00187266	0.00127681	0.00178754	0.000680967	0.000851209	0.00170242
		Standard deviation	0.00193357	0.0012853	0.00169816	0.00138828	0.00125102	0.00182167	0.00206758	0.00189191	0.00132417	0.00155098	0.00138828	0.00142942	0.0015369	0.00122171	0.00100716	0.00150835	0.00120379	0.00120379	0.0015369	0.00156029	0.00134048	0.00120379	0.00156493	0.00142942	0.00146447	0.00100716	0.00194851	0.00120379	0.00142942	0.00149387	0.00166802	0.00100716	0.00183356	0.00170667	0.00170667	0.00134048	0.00142942	0.00170667	0.00169816	0.00161954	0.00168531	0.00246116	0.00184145	0.0022745	0.00138828	0.00146447	0.00206758
		Cell #1	0.00280899	0	0	0	0	0	0	0	0	0	0	0	0	0	0	0	0	0	0	0	0	0	0.00280899	0	0.00280899	0	0.00280899	0.00280899	0	0.00280899	0.00280899	0	0	0.00280899	0.00280899	0	0	0.00280899	0	0.00280899	0	0	0	0	0	0	0
		Cell #2	0	0	0	0.00280899	0	0	0	0	0	0	0	0.00280899	0	0	0	0	0	0.00280899	0	0	0.00280899	0	0	0	0.00561798	0	0.00280899	0.00280899	0	0	0	0	0	0	0	0	0	0	0	0.00280899	0	0	0	0	0	0.00280899	0
		Cell #3	0	0	0	0	0	0	0	0	0	0.00280899	0	0	0	0	0	0	0	0	0	0	0	0	0	0	0	0	0.00280899	0	0	0	0	0	0	0	0.00280899	0	0	0	0.00561798	0	0.00280899	0	0.00280899	0.00280899	0	0	0
		Cell #4	0	0	0	0	0	0	0	0	0.00280899	0	0	0	0.00280899	0.00280899	0	0	0	0	0.00561798	0	0	0	0	0	0	0	0	0	0	0	0	0.00280899	0.00280899	0.00280899	0	0	0	0.00280899	0	0.00561798	0.00280899	0	0	0	0.00280899	0	0
		Cell #5	0	0	0	0	0	0.00561798	0	0.00280899	0	0	0	0.00280899	0	0	0	0	0.00280899	0.00280899	0	0	0	0	0	0.00280899	0.00280899	0	0.00561798	0	0.00280899	0	0.00280899	0.00280899	0.00280899	0.00280899	0	0	0	0	0	0	0	0.00280899	0	0	0	0	0.00280899
		Cell #6	0.00280899	0	0	0	0	0	0	0.00561798	0	0	0	0	0.00280899	0	0	0	0	0	0	0.00280899	0	0	0	0	0	0	0	0	0	0	0	0	0	0	0	0	0	0	0	0	0	0	0	0.00280899	0	0	0.00280899
		Cell #7	0	0	0	0	0	0	0	0	0.00280899	0	0	0	0	0	0	0	0	0	0	0.00280899	0	0	0	0	0	0	0	0	0	0	0	0	0	0.00280899	0.00280899	0	0	0	0.00280899	0	0	0.00280899	0	0	0	0	0.00280899
		Cell #8	0	0.00280899	0	0	0.00280899	0.00280899	0	0	0.00280899	0	0	0	0.00280899	0	0	0	0	0	0	0	0	0	0	0	0	0	0.00561798	0	0.00280899	0.00280899	0.00561798	0	0	0	0	0	0	0	0.00280899	0	0	0.00280899	0	0	0	0	0.00561798
		Cell #9	0.00280899	0	0	0	0.00280899	0	0	0	0	0.00280899	0	0.00280899	0	0.00280899	0	0	0	0	0.00280899	0.00280899	0	0	0	0	0	0.00280899	0	0	0	0	0	0	0	0	0	0.00280899	0.00280899	0.00280899	0	0	0	0	0	0.00280899	0.00280899	0	0
		Cell #10	0	0	0	0	0.00280899	0.00280899	0	0	0.00280899	0	0.00280899	0	0	0	0	0	0	0	0	0.00280899	0.00561798	0	0	0.00280899	0	0	0	0	0	0	0.00280899	0	0	0	0	0.00280899	0	0.00280899	0	0	0.00561798	0.00561798	0.00280899	0	0.00280899	0	0.00561798
		Cell #11	0	0	0.00561798	0.00280899	0	0	0.00280899	0.00280899	0	0	0	0	0.00280899	0	0	0.00280899	0.00280899	0	0	0	0	0.00280899	0	0	0.00280899	0	0	0	0	0.00561798	0.00280899	0	0	0	0.00280899	0.00280899	0	0	0.00280899	0	0	0.00280899	0.00280899	0	0	0	0.00280899
		Cell #12	0	0	0	0	0	0.00280899	0.00280899	0	0	0	0	0	0	0	0	0	0	0.00280899	0.00280899	0	0	0	0	0.00280899	0	0	0	0	0.00280899	0.00280899	0	0	0.00280899	0	0	0	0	0	0	0	0	0.00842697	0.00280899	0.00280899	0.00280899	0.00561798	0
		Cell #13	0.00280899	0	0.00280899	0.00280899	0	0	0	0	0	0	0	0	0	0	0.00280899	0	0	0	0	0.00280899	0	0	0.00280899	0.00280899	0	0	0	0	0	0.00280899	0	0	0.00280899	0	0.00561798	0	0.00280899	0	0	0.00280899	0.00280899	0	0.00561798	0	0	0.00280899	0.00280899
		Cell #14	0	0	0	0	0	0	0.00561798	0	0.00280899	0.00280899	0	0	0.00280899	0	0	0	0	0	0.00280899	0	0	0	0	0	0	0	0	0	0	0	0	0	0.00561798	0	0	0	0	0	0	0	0.00280899	0.00280899	0.00280899	0.00280899	0	0.00280899	0.00280899
		Cell #15	0	0	0	0.00280899	0.00280899	0.00280899	0	0.00280899	0	0	0	0	0	0	0	0	0	0	0	0	0	0.00280899	0	0	0	0	0	0	0.00280899	0	0	0	0.00280899	0.00280899	0.00280899	0	0	0	0	0	0	0	0	0	0	0	0.00561798
		Cell #16	0	0	0.00561798	0.00561798	0	0.00280899	0	0	0	0	0	0.00280899	0.00280899	0	0	0	0	0	0	0.00280899	0	0	0.00280899	0	0.00280899	0.00280899	0	0.00280899	0	0	0	0	0	0	0.00280899	0	0	0.00561798	0	0	0	0.00561798	0	0	0	0	0
		Cell #17	0	0	0.00280899	0	0	0.00280899	0.00280899	0	0	0	0.00280899	0	0	0	0	0.00561798	0	0	0.00280899	0.00561798	0	0	0.00280899	0	0	0	0	0	0.00280899	0	0	0	0.00280899	0	0	0	0	0.00561798	0.00280899	0	0	0	0.00280899	0.00842697	0	0	0.00561798
		Cell #18	0.00280899	0.00280899	0	0.00280899	0.00280899	0	0	0	0.00280899	0	0	0	0.00280899	0	0	0	0.00280899	0.00280899	0.00280899	0.00280899	0	0	0	0	0	0	0	0	0	0	0.00280899	0	0	0	0	0.00561798	0	0	0	0	0.00280899	0.00842697	0	0	0	0	0
		Cell #19	0	0	0	0	0	0	0	0	0.00280899	0	0.00280899	0.00280899	0	0	0	0.00280899	0	0	0.00280899	0	0	0.00280899	0	0.00280899	0	0	0.00280899	0	0.00280899	0	0.00280899	0	0	0	0.00561798	0	0.00280899	0	0.00561798	0	0	0.00280899	0	0	0	0.00280899	0.00280899
		Cell #20	0	0	0	0	0.00280899	0.00280899	0	0	0	0	0	0	0	0	0	0.00561798	0.00280899	0	0	0	0.00280899	0.00280899	0.00280899	0	0.00280899	0	0	0	0	0.00280899	0	0	0	0.00280899	0.00280899	0	0	0.00280899	0	0.00280899	0	0.00280899	0	0	0	0	0.00280899
		Cell #21	0	0	0	0	0	0	0	0	0	0	0	0.00280899	0.00280899	0	0.00280899	0	0	0	0.00280899	0	0.00280899	0.00280899	0.00280899	0	0	0	0	0	0	0.00280899	0	0	0	0.00561798	0.00280899	0	0	0	0.00280899	0	0.00280899	0	0	0	0	0.00280899	0
		Cell #22	0.00561798	0.00561798	0	0	0.00280899	0	0	0	0	0.00280899	0.00561798	0	0.00561798	0	0	0	0	0	0.00280899	0.00280899	0	0.00280899	0.00280899	0	0.00280899	0.00280899	0	0.00280899	0	0.00280899	0.00280899	0	0.00280899	0.00280899	0	0.00280899	0	0.00280899	0.00280899	0	0	0	0	0	0.00280899	0	0.00561798
		Cell #23	0	0	0	0	0	0	0.00842697	0.00280899	0.00280899	0	0	0	0	0	0.00280899	0	0	0	0.00280899	0	0	0	0.00561798	0.00280899	0	0	0	0	0.00280899	0	0	0	0	0	0	0	0	0.00280899	0	0	0	0	0.00280899	0.00280899	0	0	0
		Cell #24	0	0.00280899	0	0	0.00280899	0	0	0	0	0.00561798	0	0	0	0	0	0	0	0	0	0	0	0	0.00280899	0	0	0	0	0	0	0	0	0	0.00561798	0	0.00280899	0	0.00280899	0.00280899	0	0	0.00280899	0	0.00561798	0.00561798	0	0	0
		Cell #25	0	0	0	0	0	0	0	0	0	0	0	0	0	0	0.00280899	0	0	0.00280899	0	0.00280899	0.00280899	0	0.00280899	0	0.00280899	0	0.00280899	0.00280899	0	0	0	0	0	0	0	0	0.00280899	0.00280899	0.00280899	0	0	0.00280899	0.00561798	0	0	0.00280899	0
		Cell #26	0	0	0	0	0.00280899	0	0	0	0.00280899	0	0.00280899	0.00561798	0.00280899	0.00280899	0	0	0	0.00280899	0	0	0.00280899	0	0.00280899	0	0	0	0	0	0	0	0	0	0.00561798	0	0	0	0	0	0	0	0.00280899	0.00561798	0.00280899	0.00561798	0.00280899	0.00280899	0.00280899
		Cell #27	0	0.00280899	0.00561798	0	0	0.00561798	0.00561798	0.00280899	0	0	0	0	0	0	0	0.00280899	0.00280899	0	0	0.00280899	0	0	0	0	0	0	0	0	0	0	0	0	0	0.00280899	0.00280899	0	0.00280899	0.00280899	0.00280899	0	0	0	0	0.00280899	0	0	0
		Cell #28	0.00842697	0	0	0.00280899	0	0	0.00280899	0	0	0	0.00280899	0	0	0.00561798	0	0	0.00280899	0.00280899	0.00280899	0.00280899	0	0	0	0	0	0	0	0	0	0.00280899	0	0	0	0.00280899	0	0	0	0.00280899	0.00280899	0.00280899	0	0.00280899	0	0.00280899	0	0	0
		Cell #29	0.00280899	0	0	0	0	0	0	0.00842697	0.00280899	0.00561798	0	0	0	0	0.00280899	0	0	0	0	0.00280899	0	0.00280899	0	0.00561798	0	0.00280899	0.00561798	0.00280899	0	0	0	0.00280899	0	0	0	0	0	0.00280899	0.00280899	0	0.00561798	0	0.00280899	0.00280899	0.00561798	0	0
		Cell #30	0	0	0	0	0	0	0	0	0	0	0	0	0	0	0	0	0	0.00280899	0	0	0	0	0.00280899	0	0	0	0.00561798	0	0	0	0.00561798	0.00280899	0	0.00280899	0	0	0.00280899	0	0	0	0	0	0	0.00280899	0	0	0.00280899
		Cell #31	0	0	0	0	0	0	0.00280899	0	0	0	0	0.00280899	0.00280899	0	0	0	0.00280899	0	0	0	0	0	0.00280899	0	0	0	0	0.00280899	0.00561798	0	0.00280899	0.00280899	0	0.00561798	0	0	0	0.00280899	0	0	0.00280899	0.00280899	0	0.00561798	0	0	0
		Cell #32	0.00280899	0	0	0	0	0.00561798	0.00280899	0	0	0	0.00280899	0	0	0	0	0	0	0	0	0.00280899	0	0.00280899	0.00280899	0	0.00280899	0	0	0	0	0.00280899	0	0	0	0	0.00280899	0	0	0	0	0.00561798	0	0	0	0.00561798	0	0.00280899	0
		Cell #33	0	0	0	0	0	0	0	0	0.00280899	0	0	0	0.00280899	0	0	0	0.00280899	0	0.00280899	0	0	0	0.00280899	0.00280899	0	0.00280899	0	0.00280899	0	0	0	0	0.00280899	0.00280899	0	0.00280899	0.00561798	0.00280899	0	0.00280899	0	0	0	0	0	0	0
[truncated: 133 more columns]

## Sheet: Fig. 6h
Fig. 6h	R47A
		Migrating Direction Angle (degree)	-179	-177	-175	-173	-171	-169	-167	-165	-163	-161	-159	-157	-155	-153	-151	-149	-147	-145	-143	-141	-139	-137	-135	-133	-131	-129	-127	-125	-123	-121	-119	-117	-115	-113	-111	-109	-107	-105	-103	-101	-99	-97	-95	-93	-91	-89	-87
	Probability density	Average	0.00194909	0.00200642	0.00229305	0.00183444	0.00223573	0.00252236	0.00166246	0.00194909	0.00194909	0.0021784	0.00171979	0.00143316	0.00212107	0.00166246	0.00200642	0.00229305	0.00126118	0.00252236	0.00154781	0.00206375	0.00149048	0.00137583	0.0024077	0.0013185	0.00223573	0.00200642	0.00206375	0.00206375	0.00194909	0.00212107	0.00137583	0.0013185	0.00137583	0.00229305	0.00194909	0.0021784	0.00194909	0.00166246	0.00183444	0.00189177	0.00206375	0.00286632	0.0021784	0.00223573	0.00229305	0.00252236	0.00183444
		Standard deviation	0.00221282	0.00219792	0.00231729	0.00216478	0.00204455	0.00267659	0.00169477	0.00206215	0.00221282	0.00221728	0.00252626	0.00220688	0.0020875	0.00195918	0.0024077	0.00270225	0.00180008	0.00279433	0.00254183	0.00258668	0.00227723	0.00205577	0.00272164	0.00161534	0.00219643	0.00278018	0.00252366	0.00245902	0.00221282	0.00263327	0.00248164	0.0018909	0.00213266	0.00238577	0.00228444	0.00249089	0.00213882	0.00226421	0.00216478	0.00207645	0.00232437	0.0028084	0.00301713	0.00272043	0.00238577	0.00267659	0.00208907
		Cell #1	0.00280899	0	0.00280899	0	0.00280899	0.00561798	0.00280899	0	0.00561798	0.00280899	0	0	0.00280899	0.00280899	0	0.00280899	0.00280899	0.00280899	0.00561798	0	0	0	0.00561798	0.00280899	0.00280899	0	0.00280899	0.00280899	0	0	0	0	0.00842697	0	0.00280899	0.00280899	0	0	0.00280899	0	0.00280899	0.00280899	0	0	0	0	0
		Cell #2	0	0	0.00280899	0.00280899	0.00280899	0	0	0	0.00280899	0	0.00842697	0.00561798	0.00280899	0	0.00561798	0.00561798	0.00280899	0.00280899	0.00280899	0	0	0	0.00280899	0	0	0.00561798	0.00280899	0	0.00280899	0.011236	0	0	0.00280899	0	0	0.00842697	0	0	0.00561798	0	0	0.00280899	0.00280899	0.00280899	0.00280899	0.00561798	0.00280899
		Cell #3	0.00280899	0.00280899	0.00280899	0	0	0	0	0	0.00561798	0	0.00280899	0	0.00280899	0.00280899	0.00280899	0	0.00280899	0	0	0	0.00280899	0.00561798	0	0.00280899	0	0	0	0.00280899	0.00561798	0.00280899	0	0	0	0	0	0	0.00561798	0.00280899	0.00280899	0.00561798	0	0	0	0	0	0	0
		Cell #4	0	0	0.00280899	0	0	0	0.00280899	0.00280899	0.00280899	0	0	0	0.00561798	0.00561798	0	0.00280899	0.00842697	0.011236	0	0.00280899	0.00561798	0.00842697	0.00280899	0	0.00280899	0	0	0	0.00561798	0.00280899	0	0	0	0	0.00561798	0	0.00561798	0	0	0.00280899	0.00280899	0.00561798	0.00280899	0	0.00561798	0.00842697	0.00842697
		Cell #5	0.00561798	0.00280899	0.00561798	0.00561798	0.00280899	0.00280899	0.00280899	0	0	0.00280899	0.00280899	0	0	0	0	0	0	0	0	0.00561798	0.00561798	0.00280899	0	0	0.00280899	0	0.00561798	0.00842697	0	0	0	0	0	0	0.00561798	0	0	0	0	0	0	0.00842697	0	0.00280899	0.00280899	0.00561798	0.00561798
		Cell #6	0	0.00280899	0.00280899	0	0.00561798	0	0	0.00842697	0.00280899	0.00280899	0	0	0	0.00561798	0.00280899	0.00280899	0.00280899	0.00280899	0.00561798	0.00280899	0	0	0	0.00561798	0	0	0.00280899	0.00280899	0.00280899	0	0	0	0	0	0	0	0.00280899	0.00280899	0.00280899	0	0	0.00280899	0	0	0.00280899	0	0
		Cell #7	0	0.00842697	0.00280899	0	0	0.00280899	0.00280899	0.00561798	0.00280899	0.00280899	0.00280899	0.00280899	0	0	0.00280899	0.00561798	0	0	0	0.00561798	0	0	0.00280899	0	0.00280899	0.00280899	0	0.00280899	0	0.00280899	0.00280899	0	0	0.00280899	0.00280899	0.00561798	0.00561798	0.00842697	0.00280899	0.00280899	0.00561798	0	0	0	0	0.00280899	0
		Cell #8	0.00280899	0.00280899	0	0.00280899	0.00280899	0	0.00561798	0	0.00280899	0.00561798	0	0.00280899	0.00561798	0.00561798	0.00561798	0.00280899	0	0.00842697	0	0.00842697	0.00561798	0	0.00561798	0	0	0	0.00842697	0	0	0.00280899	0	0	0.00280899	0	0	0	0.00280899	0.00280899	0.00280899	0	0.00280899	0.00280899	0.00280899	0.00280899	0.00280899	0.00280899	0.00561798
		Cell #9	0.00561798	0	0	0	0	0	0.00280899	0.00280899	0	0.00280899	0.00561798	0.00561798	0.00561798	0	0.00280899	0	0.00280899	0	0	0.00561798	0	0	0	0.00280899	0.00280899	0	0.00280899	0	0.00561798	0	0	0	0	0.00561798	0.00280899	0	0.00280899	0.00280899	0	0.00280899	0.00561798	0.00280899	0.00280899	0.011236	0	0.00561798	0
		Cell #10	0	0.00280899	0.00280899	0	0.00280899	0	0	0.00280899	0	0.00280899	0	0	0.00280899	0	0	0	0	0.00561798	0	0.00280899	0	0.00280899	0.011236	0.00280899	0.00561798	0	0.00561798	0.00280899	0.00280899	0.00561798	0	0.00280899	0	0	0.00280899	0	0	0	0	0.00561798	0.00561798	0	0.00280899	0	0	0.00561798	0.00280899
		Cell #11	0.00561798	0	0	0.00280899	0.00280899	0.00842697	0.00280899	0	0	0.00280899	0.00280899	0	0	0	0.00280899	0.00280899	0	0.00280899	0	0	0	0	0	0	0	0.00280899	0.00561798	0	0.00280899	0.00280899	0.00280899	0.00280899	0.00280899	0.00280899	0	0.00280899	0.00280899	0	0	0.00280899	0.00280899	0.00280899	0	0.00561798	0.00280899	0.00561798	0.00280899
		Cell #12	0	0	0	0.00561798	0	0.00280899	0	0.00280899	0	0.00561798	0	0.00280899	0.00280899	0.00280899	0	0	0	0	0.00280899	0	0	0.00280899	0	0	0.00561798	0	0.00561798	0	0	0.00280899	0.00280899	0	0	0	0.00280899	0.00561798	0	0.00842697	0.00561798	0.00561798	0	0	0.00280899	0	0.00280899	0	0.00280899
		Cell #13	0	0	0.00280899	0	0	0	0	0.00561798	0	0.00280899	0	0	0	0	0.00280899	0	0	0.00280899	0	0.00842697	0	0	0	0	0.00280899	0	0	0.00280899	0	0.00280899	0	0	0.00561798	0.00280899	0.00280899	0.00280899	0.00280899	0	0.00280899	0.00561798	0.00280899	0	0	0	0	0	0
		Cell #14	0	0	0.00280899	0.00280899	0.00280899	0.00561798	0	0	0	0.00280899	0.00842697	0.00842697	0	0	0	0	0	0.00280899	0	0.00280899	0.00280899	0.00280899	0	0.00280899	0	0	0.00280899	0.00280899	0	0.00280899	0	0	0	0.00280899	0.00280899	0.00280899	0.00280899	0	0.00280899	0.00561798	0.00561798	0.00280899	0.00280899	0.00280899	0	0.00561798	0.00280899
		Cell #15	0	0.00561798	0.00280899	0.00561798	0.00280899	0.00280899	0.00280899	0.00561798	0.00280899	0.00280899	0	0	0.00280899	0	0	0	0	0	0.011236	0.00842697	0	0.00280899	0	0	0.00280899	0	0	0.00280899	0	0	0.00280899	0	0	0.00842697	0.00280899	0	0	0	0.00842697	0	0.00280899	0.00280899	0	0.00280899	0	0.00280899	0
		Cell #16	0.00280899	0	0	0.00561798	0	0.00280899	0.00561798	0	0.00280899	0	0.00561798	0	0	0	0.00280899	0	0	0.00561798	0	0	0	0.00280899	0.00280899	0.00280899	0.00280899	0.00280899	0	0	0.00280899	0.00561798	0	0	0.00280899	0.00280899	0	0	0	0	0.00280899	0.00561798	0.00280899	0	0	0	0.00561798	0.00280899	0.00280899
		Cell #17	0.00280899	0	0	0	0	0.00280899	0.00280899	0.00280899	0	0.00561798	0.00280899	0.00280899	0.00280899	0.00280899	0.00280899	0	0.00280899	0.00561798	0	0.00561798	0.00280899	0	0.00561798	0	0	0	0	0	0	0	0	0.00561798	0.00280899	0.00280899	0	0	0	0.00561798	0	0	0	0	0	0	0.00561798	0	0
		Cell #18	0.00561798	0.00280899	0.00280899	0	0.00280899	0	0.00280899	0.00280899	0	0	0	0.00561798	0.00280899	0.00280899	0.00280899	0.00280899	0.00561798	0.00280899	0	0	0.00280899	0	0	0.00280899	0	0.00280899	0	0.00280899	0.00280899	0.00280899	0	0	0	0	0	0.00280899	0.00280899	0	0	0.00561798	0	0	0.00842697	0.00280899	0	0	0
		Cell #19	0	0.00280899	0	0.00280899	0.00280899	0.00842697	0	0.00280899	0	0.00561798	0	0	0.00280899	0.00561798	0	0	0	0	0	0	0	0	0.00280899	0.00280899	0.00280899	0	0	0	0	0	0.00280899	0	0.00842697	0.00561798	0	0.00280899	0	0.00561798	0.00561798	0	0.00280899	0	0.00280899	0	0.00280899	0	0.00561798
		Cell #20	0.00561798	0.00280899	0	0.00280899	0.00842697	0	0	0	0	0.00561798	0.00280899	0	0	0.00280899	0.00280899	0.00280899	0	0.00561798	0.00280899	0.00561798	0	0	0.00280899	0.00561798	0	0	0	0.00561798	0	0.00280899	0	0	0.00280899	0.00561798	0.00561798	0.00561798	0.00561798	0	0	0.00280899	0	0.00842697	0.00561798	0.00561798	0	0	0.00280899
		Cell #21	0.00280899	0	0	0	0.00280899	0	0	0	0.00561798	0	0.00280899	0	0.00280899	0.00280899	0	0	0	0.00561798	0.00561798	0.00280899	0	0	0.00561798	0	0.00280899	0.00280899	0	0.00280899	0	0	0.00280899	0.00280899	0.00280899	0.00561798	0	0.00280899	0	0.00280899	0	0	0.00561798	0.00842697	0	0.00561798	0.00280899	0.00561798	0
		Cell #22	0	0	0	0	0	0.00561798	0.00280899	0	0	0	0	0	0	0	0.00561798	0.011236	0	0.00280899	0.00280899	0	0	0	0	0	0	0.00280899	0	0.00280899	0.00842697	0	0	0	0.00280899	0	0	0	0	0.00280899	0.00280899	0	0	0.00561798	0	0	0.00280899	0	0
		Cell #23	0.00280899	0.00842697	0	0	0	0.00561798	0.00280899	0.00280899	0	0	0.00842697	0	0.00561798	0	0	0.00280899	0.00280899	0	0.00842697	0.00280899	0	0	0.00561798	0	0.00280899	0.00842697	0.00280899	0.00561798	0	0.00561798	0.0140449	0	0	0	0.00280899	0	0	0.00280899	0.00280899	0	0	0.00280899	0	0	0.00280899	0.00561798	0.00280899
		Cell #24	0.00280899	0.00280899	0	0	0	0.00280899	0.00280899	0.00280899	0	0.00280899	0	0	0	0	0.00842697	0	0.00280899	0.00561798	0.00280899	0.00280899	0	0.00280899	0.00280899	0	0.00280899	0	0.00280899	0	0.00280899	0	0.00280899	0	0.00280899	0.00842697	0.00280899	0	0	0.00280899	0	0.00280899	0.00280899	0.00561798	0.011236	0	0.00561798	0	0.00280899
		Cell #25	0.00561798	0	0	0.00280899	0.00280899	0.011236	0	0.00280899	0.00561798	0	0.00280899	0	0.00280899	0	0	0	0.00280899	0	0	0.00561798	0	0.00280899	0	0.00280899	0.00561798	0.00280899	0	0	0	0.00842697	0.00280899	0.00280899	0	0	0	0	0.00561798	0.00280899	0	0.00280899	0	0	0.00842697	0	0	0.00561798	0
		Cell #26	0	0	0.00561798	0	0.00280899	0.00280899	0	0.00280899	0.00842697	0	0	0	0.00842697	0	0	0.00280899	0	0	0	0	0	0	0.00280899	0	0.00561798	0	0	0.00561798	0	0.00280899	0	0	0	0.00280899	0	0.00280899	0.00280899	0	0	0.00561798	0.00280899	0	0	0	0.00280899	0	0.00280899
		Cell #27	0	0.00280899	0.00561798	0	0.00280899	0	0.00280899	0.00561798	0.00561798	0.00842697	0	0	0	0.00280899	0.00280899	0.00842697	0	0	0	0	0	0.00280899	0.00280899	0.00280899	0.00280899	0	0.00280899	0	0.00561798	0.00280899	0	0	0	0.00561798	0	0.00842697	0.00280899	0.00280899	0	0	0	0.00842697	0.00280899	0.00280899	0.00280899	0.00280899	0.00561798
		Cell #28	0	0.00280899	0	0.00280899	0.00280899	0	0.00280899	0.00280899	0.00280899	0	0	0	0	0.00280899	0	0.00280899	0	0	0.00280899	0	0	0	0.00561798	0	0.00280899	0	0	0.00561798	0	0.00280899	0	0	0.00280899	0.00561798	0.00280899	0.00280899	0	0	0	0	0.00561798	0.00280899	0.00280899	0.00842697	0.00842697	0	0.00280899
		Cell #29	0.00280899	0.00280899	0.00280899	0.00280899	0.00280899	0.00280899	0.00280899	0.00280899	0	0.00561798	0	0.00561798	0	0.00561798	0	0.00280899	0.00280899	0	0	0	0	0	0	0	0	0.00280899	0	0	0.00280899	0	0	0.00561798	0	0.00280899	0	0.00280899	0.00280899	0.00280899	0.00280899	0	0	0.00280899	0.00561798	0.00280899	0	0.00280899	0
		Cell #30	0.00561798	0.00280899	0	0.00280899	0.00280899	0	0	0.00280899	0	0	0.00280899	0	0	0.00280899	0.00280899	0	0.00280899	0	0.00280899	0	0	0	0	0	0	0	0	0	0	0	0	0	0.00280899	0	0	0.00280899	0	0	0	0	0	0	0.00561798	0	0.00280899	0.00561798	0
		Cell #31	0.00280899	0.00280899	0.00280899	0.00280899	0	0	0	0.00280899	0	0.00561798	0	0.00561798	0.00280899	0	0	0.00561798	0	0.00561798	0.00280899	0.00280899	0.00280899	0.00561798	0	0.00280899	0	0.00280899	0.00280899	0	0	0	0	0	0	0	0	0	0	0	0	0.00280899	0.00280899	0	0	0.00561798	0.00561798	0	0
		Cell #32	0	0.00280899	0.00280899	0.00842697	0.00280899	0	0.00280899	0	0	0	0	0	0	0	0.00561798	0.00280899	0	0	0	0	0.00280899	0	0.00280899	0.00280899	0	0.00280899	0	0.00280899	0.00280899	0	0	0.00280899	0	0.00561798	0.00561798	0.00280899	0.00280899	0.00280899	0.00280899	0.00280899	0	0	0	0.00561798	0.00280899	0.00280899	0
		Cell #33	0	0	0	0	0	0.00280899	0.00280899	0.00280899	0.00280899	0.00561798	0	0.00280899	0.00280899	0	0	0.00280899	0	0	0.00561798	0	0.00280899	0	0	0.00280899	0	0	0.00561798	0	0.00280899	0	0.00280899	0.00280899	0	0.00280899	0	0.00280899	0	0	0	0.00280899	0.00280899	0.00561798	0	0.00842697	0.00561798	0	0
		Cell #34	0	0.00561798	0.00842697	0	0.00561798	0.00280899	0	0	0.00280899	0	0.00280899	0	0.00280899	0.00280899	0	0	0.00280899	0	0	0	0.00280899	0.00561798	0	0.00280899	0	0	0	0	0	0	0.00280899	0.00280899	0	0.00280899	0	0.00280899	0.00280899	0	0.00280899	0	0.00280899	0.00842697	0	0	0	0	0
		Cell #35	0.00280899	0	0.00280899	0	0.00280899	0	0	0	0.00280899	0	0	0	0.00280899	0	0	0.00561798	0	0	0	0	0	0.00280899	0	0	0.00280899	0	0	0.00280899	0.00280899	0.00561798	0	0	0	0.00280899	0.00280899	0.00280899	0.00842697	0	0.00561798	0.00280899	0	0.00280899	0.00280899	0	0.00842697	0.00561798	0.00280899
		Cell #36	0.00280899	0	0.00280899	0	0	0.00280899	0.00280899	0.00280899	0	0.00280899	0	0	0	0	0.00280899	0	0	0.00280899	0.00561798	0	0	0	0.00280899	0.00280899	0.00280899	0.00280899	0.00280899	0.00280899	0.00561798	0.00280899	0.00280899	0	0	0.00280899	0.00280899	0.00280899	0.00561798	0.00280899	0	0	0.00280899	0	0	0	0	0.00561798	0.00280899
		Cell #37	0	0	0.00280899	0	0.00561798	0.00280899	0	0	0.00561798	0.00280899	0	0.00280899	0.00280899	0.00561798	0	0.00842697	0	0.00280899	0.00280899	0.00280899	0.00280899	0.00280899	0.00842697	0	0.00280899	0.00280899	0.00561798	0	0	0.00280899	0	0	0.00280899	0.00280899	0	0	0	0	0.00280899	0	0	0.00280899	0	0.00561798	0.00280899	0	0
		Cell #38	0.00561798	0.00561798	0	0.00280899	0	0.00280899	0.00561798	0	0	0.00280899	0.00561798	0.00280899	0.00280899	0	0	0	0.00280899	0.00561798	0	0	0.00280899	0	0.00280899	0	0.00280899	0.00280899	0	0	0.00280899	0.00842697	0.00280899	0.00280899	0	0.00280899	0	0	0.00280899	0	0.00280899	0.00280899	0.00842697	0	0.00842697	0.00280899	0.00561798	0.00280899	0.00561798
		Cell #39	0.00561798	0	0.00842697	0.00280899	0	0	0	0	0	0.00280899	0	0.00280899	0.00280899	0.00280899	0	0.00280899	0.00280899	0.00280899	0	0	0.00561798	0	0.00280899	0.00280899	0	0.00280899	0	0.00280899	0	0	0	0.00280899	0.00561798	0	0.00561798	0.00280899	0	0	0	0	0.00280899	0.00561798	0	0	0.00280899	0.00842697	0.00280899
		Cell #40	0.00280899	0	0.00280899	0	0.00561798	0.00561798	0.00280899	0.00280899	0.00280899	0	0	0.00561798	0.00280899	0	0.00280899	0.00561798	0.00280899	0	0	0	0	0	0	0.00280899	0.00842697	0	0.00280899	0	0.00280899	0	0	0.00561798	0	0.00280899	0	0.011236	0	0.00561798	0.00280899	0.00280899	0.00842697	0.00561798	0	0.00280899	0	0	0.00280899
		Cell #41	0	0	0.00280899	0	0.00280899	0.00280899	0.00280899	0.00561798	0.00280899	0.00280899	0	0	0	0	0.00842697	0	0	0.00561798	0	0	0.00280899	0	0.00280899	0	0.00561798	0.011236	0.00561798	0	0.00280899	0.00280899	0.00280899	0.00561798	0	0.00561798	0.00561798	0	0.00280899	0	0	0	0.00280899	0.00561798	0	0.00280899	0	0	0.00280899
		Cell #42	0	0.00280899	0.00280899	0.00280899	0	0	0	0	0	0	0	0.00280899	0.00280899	0.00280899	0.00561798	0.00280899	0	0	0	0	0	0.00280899	0	0	0	0.00280899	0.00280899	0.00280899	0	0	0	0	0	0	0	0.00280899	0.00280899	0.00561798	0.00561798	0.00280899	0.00280899	0.00280899	0.00842697	0	0	0	0
		Cell #43	0.00561798	0.00561798	0	0.00280899	0	0	0	0	0	0	0.00280899	0	0	0.00280899	0.00280899	0	0.00280899	0.00280899	0	0.00280899	0.00280899	0.00561798	0.00561798	0.00280899	0.00561798	0.00561798	0	0.00842697	0.00561798	0	0	0.00280899	0	0.00280899	0	0.00280899	0.00280899	0	0	0	0	0.00280899	0.00842697	0.00280899	0	0	0.00280899
		Cell #44	0	0.00280899	0.00280899	0	0.00280899	0.00561798	0	0	0.00561798	0	0	0	0.00561798	0	0	0	0	0.00280899	0	0	0	0.00280899	0	0	0.00280899	0	0	0.00280899	0.00280899	0	0	0.00280899	0	0.00280899	0	0	0.00280899	0	0	0.00280899	0	0	0	0.00561798	0.00561798	0.00561798	0
		Cell #45	0	0.00280899	0.00842697	0.00280899	0.00280899	0.00280899	0.00280899	0.00280899	0	0.00280899	0	0.00280899	0.00561798	0.00280899	0.00561798	0.00280899	0	0.00561798	0	0	0	0	0.00280899	0	0.00561798	0.00561798	0	0.00842697	0	0.00280899	0.00280899	0.00280899	0.00280899	0.00280899	0.00280899	0	0	0	0.00280899	0	0	0.00280899	0	0.00280899	0	0.00280899	0.00280899
		Cell #46	0	0.00280899	0	0.00561798	0.00561798	0.00280899	0	0.00280899	0.00280899	0	0	0	0.00280899	0.00280899	0.00561798	0.00561798	0	0.00842697	0	0.00280899	0.011236	0	0	0	0	0	0.00842697	0.00561798	0.00561798	0	0	0.00280899	0.00280899	0	0.00280899	0.00280899	0	0	0.00561798	0.00280899	0	0.00280899	0	0.00280899	0	0.00280899	0
		Cell #47	0	0.00280899	0.00561798	0	0.00280899	0.00561798	0.00280899	0.00280899	0.00280899	0.00280899	0.00561798	0	0.00280899	0	0	0	0	0	0	0.00280899	0.00280899	0	0.00842697	0	0.00561798	0.011236	0	0	0.00280899	0	0.00842697	0	0	0	0.00561798	0.00280899	0.00280899	0.00280899	0	0	0	0.00280899	0.00280899	0	0	0.00561798	0
		Cell #48	0.00280899	0	0.00280899	0.00280899	0.00561798	0.00280899	0.00280899	0	0.00280899	0	0.00561798	0	0	0	0	0	0.00280899	0	0.00280899	0.00280899	0	0	0.00280899	0	0	0.00561798	0.00561798	0	0	0.00561798	0.00280899	0	0	0	0.00842697	0.00280899	0	0	0	0	0	0	0	0	0.00280899	0	0
		Cell #49	0	0.00280899	0.00280899	0.00561798	0.00280899	0.00561798	0	0	0.00280899	0.00280899	0	0	0	0.00280899	0	0.00561798	0	0.00280899	0	0.00561798	0.00280899	0	0.00561798	0.00280899	0.00280899	0.00280899	0.00561798	0	0.00280899	0	0.00280899	0.00561798	0	0	0.00561798	0	0.00280899	0.00280899	0	0.00280899	0.00280899	0.00842697	0.00280899	0.00280899	0.00280899	0	0.00280899
[truncated: 133 more columns]

## Sheet: Fig. 6i
Fig. 6i	N4
		Migrating Direction Angle (degree)	-179	-177	-175	-173	-171	-169	-167	-165	-163	-161	-159	-157	-155	-153	-151	-149	-147	-145	-143	-141	-139	-137	-135	-133	-131	-129	-127	-125	-123	-121	-119	-117	-115	-113	-111	-109	-107	-105	-103	-101	-99	-97	-95	-93	-91	-89	-87
	Probability density	Average	0.0034256	0.00274048	0.00239792	0.00280899	0.00280899	0.00322006	0.00301452	0.00294601	0.00356262	0.00322006	0.00322006	0.0028775	0.00274048	0.00315155	0.00253494	0.00301452	0.00315155	0.00232941	0.00232941	0.00280899	0.00246643	0.00280899	0.00356262	0.00246643	0.00294601	0.00363113	0.00253494	0.00322006	0.00274048	0.00301452	0.00212387	0.00253494	0.00205536	0.0034256	0.00267196	0.0028775	0.00226089	0.00294601	0.00308304	0.00157577	0.00212387	0.00301452	0.00301452	0.00191833	0.00301452	0.00274048	0.00226089
		Standard deviation	0.0028775	0.00251915	0.00259984	0.00255798	0.00277452	0.00313662	0.00312613	0.00309898	0.00284469	0.00348537	0.00307465	0.00266757	0.00259442	0.00298794	0.00238713	0.00342011	0.00278802	0.00195229	0.00255063	0.00255798	0.00285622	0.00310201	0.00316492	0.00233745	0.00231728	0.00335499	0.00308988	0.00294681	0.00251915	0.00258718	0.00230306	0.00289701	0.00240476	0.00319445	0.00231728	0.00287587	0.0022557	0.00277114	0.0028298	0.00196666	0.00230306	0.00280146	0.00312613	0.0025908	0.00251169	0.00259442	0.0022557
		Cell #1	0.00561798	0.00561798	0	0	0.00280899	0.0140449	0.00280899	0	0.00280899	0.00280899	0.00280899	0.00280899	0.00280899	0.00280899	0.00280899	0	0	0	0.00561798	0	0.00280899	0.00280899	0.00842697	0.00280899	0	0.00842697	0	0.00280899	0.00842697	0	0.00280899	0.00561798	0	0.00561798	0.00561798	0.00280899	0	0.00561798	0.00280899	0.00280899	0	0.00280899	0.00561798	0.00280899	0.00561798	0.00842697	0.00280899
		Cell #2	0	0.00280899	0.00561798	0	0	0.00280899	0	0	0.0140449	0.00842697	0	0.00280899	0.00561798	0	0.00280899	0	0	0.00280899	0.00280899	0.00280899	0.00561798	0	0	0.00561798	0	0.00561798	0.00280899	0.00280899	0.00280899	0.00280899	0.00280899	0.00842697	0	0.00280899	0	0.00280899	0.00280899	0.011236	0.00561798	0.00280899	0	0.00842697	0.00280899	0.00842697	0.00280899	0.00280899	0.00280899
		Cell #3	0.00561798	0.00561798	0	0.00280899	0.00561798	0	0	0.00280899	0.00280899	0.00842697	0	0.00280899	0	0.00561798	0.00561798	0.00561798	0.00280899	0.00561798	0.00280899	0.00280899	0	0.00561798	0.00280899	0.00280899	0.00561798	0.00280899	0	0	0	0.011236	0.00280899	0.00842697	0	0.00280899	0	0.00561798	0.00561798	0	0.00842697	0.00561798	0	0.00280899	0	0.00561798	0	0.00280899	0.00280899
		Cell #4	0.00561798	0	0.00561798	0	0	0.00561798	0.00842697	0	0.00842697	0.00280899	0.011236	0.00561798	0.00280899	0.00842697	0	0.00280899	0.00561798	0.00561798	0	0.00280899	0.00280899	0.00280899	0.00280899	0	0.00561798	0	0.00280899	0.00561798	0.00280899	0.00280899	0.00280899	0	0.011236	0.00280899	0.00280899	0.00280899	0.00842697	0	0.00842697	0.00561798	0.00280899	0.00561798	0.00280899	0	0.00561798	0.00842697	0.00561798
		Cell #5	0	0	0	0.00280899	0.00561798	0.011236	0	0	0	0	0	0.00561798	0	0.00561798	0	0	0.00280899	0.00280899	0	0.00561798	0	0.00280899	0.00280899	0.00561798	0.00280899	0	0	0.00280899	0	0.00561798	0	0.00280899	0.00280899	0.00280899	0.00280899	0	0	0.00561798	0.00561798	0.00561798	0	0.00842697	0.011236	0.00280899	0	0	0
		Cell #6	0.00280899	0.00280899	0	0.00280899	0.00280899	0	0	0	0.00280899	0.00561798	0.00280899	0.00561798	0.00561798	0	0.00280899	0	0.00561798	0.00280899	0	0.00280899	0	0.011236	0.0140449	0.00280899	0.00561798	0.00561798	0	0.00561798	0.00280899	0.00561798	0.00842697	0.00561798	0.00561798	0	0.00280899	0.00561798	0	0.00561798	0	0	0	0.00280899	0.00280899	0	0.00280899	0	0
		Cell #7	0.00561798	0.00280899	0	0	0	0.00280899	0.00280899	0.00280899	0.00280899	0.00280899	0.00280899	0.00280899	0.00280899	0.00280899	0.00280899	0	0	0.00280899	0.00280899	0.00280899	0.00561798	0	0	0.00280899	0.00280899	0.00561798	0	0	0	0.00280899	0	0	0.00280899	0.00842697	0	0.00561798	0	0.00280899	0.00280899	0.00280899	0.00561798	0.00280899	0.00280899	0	0	0.00280899	0.00280899
		Cell #8	0.00280899	0.00280899	0.00280899	0.00280899	0	0	0.00280899	0.00280899	0.00561798	0	0.00561798	0.00280899	0.00280899	0.00561798	0.00280899	0.00280899	0.00280899	0.00280899	0.00561798	0	0.00280899	0	0.00561798	0.00280899	0	0.00561798	0	0	0.00280899	0.00280899	0.00280899	0.00280899	0.00280899	0.00561798	0	0	0	0.00561798	0.00561798	0	0.00561798	0	0.00561798	0	0.00561798	0.00280899	0.00280899
		Cell #9	0.00280899	0.00280899	0.00280899	0.00842697	0	0.00561798	0.00561798	0.00280899	0.00280899	0	0	0.00280899	0.00561798	0.00280899	0	0.00280899	0.00561798	0	0.00280899	0.00280899	0.00280899	0.00561798	0.00561798	0	0.00280899	0.00280899	0	0.00280899	0.00561798	0.00280899	0	0.00561798	0.00280899	0	0	0.00280899	0.00280899	0.00280899	0.00280899	0.00280899	0	0.00561798	0.00280899	0	0.00280899	0.00561798	0
		Cell #10	0.00280899	0	0	0.00280899	0.00280899	0.00280899	0	0.00280899	0.00280899	0	0.00280899	0	0	0	0	0.00561798	0.00280899	0	0	0.00280899	0.00280899	0.00280899	0	0	0	0	0.00561798	0.00280899	0.00280899	0.00561798	0.00280899	0	0.00280899	0.00280899	0.00280899	0.00842697	0	0.00280899	0	0	0	0.00561798	0	0	0.00280899	0	0.00280899
		Cell #11	0.00280899	0.00280899	0	0.00280899	0	0.00280899	0.00280899	0.00561798	0.00280899	0.00280899	0.00280899	0.00561798	0.00842697	0	0.00280899	0.00561798	0.00280899	0.00561798	0.00561798	0	0.00561798	0	0.00561798	0.00280899	0.00280899	0	0.00280899	0.00280899	0	0	0.00280899	0.00280899	0.00842697	0	0.00280899	0.00280899	0	0.00561798	0.00280899	0	0.00280899	0	0.00561798	0	0.00280899	0.00280899	0.00842697
		Cell #12	0	0.00561798	0.00280899	0.00280899	0.00280899	0.00280899	0	0.00842697	0.00280899	0.00280899	0.00561798	0	0	0.00280899	0.00280899	0.011236	0	0.00561798	0.00561798	0.00280899	0	0.00280899	0	0.00561798	0.00280899	0.00561798	0.00842697	0.00842697	0.00842697	0.00561798	0.00280899	0.00561798	0	0.00842697	0.00280899	0	0	0.00280899	0.00561798	0	0.00280899	0.00842697	0	0	0.00280899	0.00280899	0
		Cell #13	0.00842697	0	0.00561798	0.00280899	0.00280899	0.00280899	0	0.00842697	0.00280899	0.00280899	0.00280899	0.011236	0.00561798	0	0	0	0	0	0	0.00561798	0.00280899	0.00561798	0.00280899	0.00280899	0.00280899	0.00561798	0.00561798	0	0.00561798	0.00561798	0.00280899	0	0	0.00280899	0.00280899	0	0	0.00280899	0	0.00561798	0.00280899	0.00280899	0.00561798	0.00561798	0.00280899	0	0.00561798
		Cell #14	0.00561798	0.00280899	0.00280899	0.00280899	0	0.00280899	0.011236	0.00561798	0.00280899	0.00280899	0	0.00280899	0.00280899	0	0.00280899	0.00280899	0	0	0.00561798	0.00561798	0.00280899	0.00561798	0	0	0.00280899	0.0140449	0	0.00561798	0.00561798	0	0	0.00280899	0	0.00280899	0	0.00280899	0	0.00842697	0.00280899	0	0.00280899	0	0	0	0.00280899	0.00561798	0.00561798
		Cell #15	0.00561798	0	0	0.00280899	0.00280899	0	0	0.00280899	0.00561798	0.00842697	0.00280899	0.00280899	0.00280899	0.00561798	0.00280899	0.00280899	0.00280899	0.00280899	0	0.00280899	0	0.00561798	0.00280899	0.00280899	0.00280899	0.00561798	0	0.00280899	0.00561798	0	0.00280899	0	0.00280899	0	0.00280899	0	0.00280899	0.00280899	0.00280899	0.00280899	0.00280899	0	0.00561798	0.00280899	0.00561798	0	0.00280899
		Cell #16	0	0	0.00280899	0.00842697	0.00561798	0.00561798	0.00280899	0	0.00280899	0.00842697	0	0	0	0	0	0.00280899	0.00561798	0	0	0	0.00280899	0	0.00561798	0	0.00561798	0.00280899	0	0.00561798	0.00280899	0.00280899	0	0.00280899	0	0.00561798	0.00280899	0.00280899	0.00561798	0.00280899	0	0	0.00280899	0	0	0.00280899	0.00280899	0	0
		Cell #17	0.00280899	0	0	0.00561798	0.00280899	0.00280899	0.00280899	0.00280899	0	0.00561798	0.00561798	0.00280899	0.00561798	0.011236	0.00280899	0.00561798	0.00280899	0.00280899	0.00842697	0.00280899	0.00280899	0	0	0	0.00280899	0.00561798	0.011236	0.00280899	0.00561798	0.00280899	0	0	0.00280899	0.00280899	0	0.00280899	0.00280899	0.00280899	0.00280899	0	0.00280899	0.00280899	0.00842697	0	0.00280899	0	0.00280899
		Cell #18	0.00561798	0.011236	0	0.00280899	0.00561798	0	0	0	0.00561798	0	0.00561798	0	0.00561798	0	0.00842697	0.011236	0.00280899	0.00280899	0.00280899	0	0.00561798	0.00561798	0	0	0.00842697	0.00280899	0	0.00561798	0	0.00561798	0.00561798	0	0.00280899	0	0.00842697	0.00280899	0.00280899	0.00280899	0.00280899	0.00280899	0	0.00842697	0.00561798	0	0.00561798	0	0
		Cell #19	0	0	0.00280899	0	0.00280899	0.00280899	0.011236	0	0	0.00280899	0.00280899	0	0	0.00280899	0.00561798	0.00561798	0.00842697	0.00280899	0.00842697	0.00561798	0.0140449	0.00561798	0.00561798	0.00280899	0.00561798	0.00842697	0	0.00842697	0	0.00280899	0	0.00280899	0.00280899	0	0.00280899	0.00280899	0.00280899	0	0	0.00280899	0	0.00280899	0.00842697	0.00280899	0.00561798	0	0.00280899
		Cell #20	0	0.00280899	0	0	0.00280899	0	0.00561798	0	0.00280899	0.00561798	0	0.00280899	0.00561798	0	0	0	0.00561798	0.00280899	0	0.00280899	0	0	0.00561798	0	0	0.00280899	0	0.00280899	0.00280899	0	0	0	0	0.00842697	0.00280899	0	0.00280899	0.00280899	0	0.00280899	0	0	0.00280899	0.00280899	0.011236	0	0
		Cell #21	0.00561798	0.00561798	0	0.00280899	0.00280899	0	0	0	0.00280899	0.00280899	0.00561798	0.00842697	0	0	0.00561798	0	0.00280899	0.00280899	0.00280899	0	0.00280899	0.00280899	0	0	0.00280899	0	0	0	0.00280899	0.00842697	0.00280899	0	0	0	0	0	0	0	0	0	0.00280899	0	0	0	0.00280899	0.00280899	0.00561798
		Cell #22	0	0.00280899	0.00280899	0	0.00280899	0	0.00561798	0	0.00280899	0.00280899	0.00280899	0.00280899	0	0.00561798	0	0	0.00561798	0.00280899	0	0.00280899	0.00280899	0	0.00561798	0	0	0.00280899	0.00280899	0.00842697	0.00280899	0.00280899	0.00561798	0	0.00280899	0.00280899	0	0.00280899	0.00561798	0.00280899	0	0	0.00561798	0.00280899	0.00280899	0	0	0.00842697	0.00280899
		Cell #23	0	0.00280899	0.00280899	0	0.00842697	0.00280899	0.00561798	0.00561798	0.00280899	0.00280899	0.00561798	0	0.00561798	0.00280899	0.00280899	0	0.00842697	0.00280899	0	0	0.00842697	0.00280899	0.00561798	0	0.00280899	0	0.00280899	0	0.00561798	0.00561798	0.00561798	0.00561798	0	0.00280899	0.00561798	0	0	0.00280899	0.00561798	0	0	0.00561798	0	0.00280899	0	0	0.00280899
		Cell #24	0.00561798	0.00561798	0	0.00561798	0.011236	0.00561798	0.00280899	0.00561798	0.011236	0.00280899	0	0	0	0	0	0	0	0	0.00280899	0	0	0.00561798	0.00561798	0	0.00561798	0	0.00280899	0.00280899	0.00280899	0.00842697	0	0	0.00561798	0	0.00561798	0.00280899	0.00280899	0.00561798	0.00561798	0.00280899	0	0.00561798	0	0	0	0.00280899	0.00561798
		Cell #25	0	0.00280899	0.00280899	0.00280899	0.00842697	0.00280899	0.00280899	0.00280899	0.00280899	0	0.00561798	0.00280899	0	0.00561798	0	0	0.00280899	0.00561798	0	0.00280899	0	0	0.00561798	0.00561798	0.00280899	0	0.011236	0.00280899	0.00280899	0.00280899	0.00842697	0.00280899	0.00280899	0	0.00561798	0	0.00280899	0.00280899	0.00280899	0	0	0	0.00561798	0.00280899	0.00280899	0.00561798	0
		Cell #26	0.00561798	0.00561798	0.00842697	0.00561798	0	0.00561798	0.00561798	0.00561798	0	0.00280899	0.00561798	0.00280899	0	0.00280899	0	0.00280899	0	0.00280899	0.00561798	0.00561798	0	0	0.00842697	0.00561798	0.00842697	0.00280899	0.00561798	0.00280899	0	0	0.00280899	0.00280899	0	0	0	0	0	0	0.00561798	0.00561798	0	0	0	0	0.00561798	0.00280899	0
		Cell #27	0.00561798	0.00280899	0.00280899	0.00842697	0.00280899	0.00280899	0.00280899	0.011236	0.00280899	0.0168539	0.0140449	0.00280899	0.00561798	0.00842697	0.00280899	0.00561798	0.00561798	0.00280899	0.00561798	0.00561798	0.00280899	0	0.00280899	0	0.00280899	0.00280899	0.00561798	0	0.00561798	0.00280899	0.00280899	0.00842697	0.00280899	0.00280899	0.00561798	0.00842697	0	0.00280899	0.00280899	0	0.00280899	0.00280899	0.00280899	0.00280899	0.00280899	0.00280899	0
		Cell #28	0	0.00561798	0.00280899	0	0.00280899	0.00280899	0.00561798	0	0	0	0.00561798	0	0.00561798	0.00280899	0.00561798	0.00280899	0.00561798	0	0	0.00842697	0	0	0	0.00561798	0.00280899	0.00280899	0.00280899	0	0	0	0	0	0.00280899	0.00280899	0	0.00280899	0.00561798	0	0.00280899	0	0	0.00280899	0	0	0.00561798	0	0
		Cell #29	0.00280899	0.00280899	0	0.00280899	0.00561798	0.00280899	0	0	0.00280899	0	0.00280899	0.00561798	0	0	0	0	0.00280899	0	0	0.00842697	0	0.00280899	0	0.00561798	0	0.00280899	0	0.00280899	0	0.00280899	0	0.00280899	0	0	0.00280899	0.00561798	0.00561798	0.00280899	0	0	0.00561798	0.00280899	0	0.00561798	0	0	0.00280899
		Cell #30	0.00561798	0	0	0.00280899	0	0.00280899	0.00280899	0.00561798	0.00280899	0.00280899	0	0	0	0.00561798	0.00280899	0.00842697	0.00280899	0.00561798	0.00280899	0	0.00280899	0.00280899	0.00561798	0.00280899	0.00561798	0.00280899	0.00280899	0.011236	0	0.00280899	0.00280899	0.00280899	0.00280899	0.00280899	0.00280899	0	0.00280899	0	0	0	0	0.00280899	0	0.00561798	0.00280899	0.00842697	0.00561798
		Cell #31	0	0	0.00280899	0	0.00280899	0	0	0	0.00561798	0	0.00280899	0	0	0.00561798	0.00280899	0	0	0.00280899	0	0.00842697	0.00561798	0.00280899	0	0	0.00280899	0.00280899	0	0.00280899	0.00561798	0	0	0	0	0.011236	0.00280899	0.00561798	0	0.00280899	0.00561798	0	0.00280899	0.00280899	0	0.00842697	0	0.00280899	0
		Cell #32	0.00280899	0.00561798	0.00280899	0.00280899	0.00842697	0	0.00280899	0.00280899	0.00280899	0.00280899	0.00561798	0	0.00280899	0	0	0	0	0.00561798	0	0	0	0	0.00280899	0	0	0.00842697	0.00280899	0.00280899	0	0.00280899	0.00561798	0	0	0.00561798	0.00842697	0	0	0.00280899	0.00280899	0	0.00842697	0.00280899	0	0	0.00561798	0.00280899	0.00280899
		Cell #33	0.00842697	0	0.00561798	0.00561798	0.00280899	0	0.00280899	0.00842697	0.00561798	0	0.00280899	0.00561798	0.00280899	0.00280899	0.00842697	0.00280899	0	0.00280899	0.00280899	0.00280899	0	0	0.00842697	0.00280899	0	0.00280899	0	0.00280899	0	0.00280899	0	0.00280899	0.00280899	0.00842697	0	0	0	0	0.00280899	0	0.00561798	0	0	0	0.00280899	0.00280899	0
		Cell #34	0	0.00561798	0.00842697	0.00280899	0	0.00280899	0.011236	0.00842697	0.00561798	0.00842697	0	0	0.00561798	0.00561798	0.00561798	0.00561798	0.00280899	0	0	0.00561798	0	0	0.00561798	0	0.00280899	0	0.00280899	0.00842697	0.00280899	0	0.00280899	0	0	0.00280899	0.00280899	0	0.00561798	0	0.00842697	0.00280899	0	0.00561798	0.00280899	0	0	0.00280899	0
		Cell #35	0.00561798	0.00561798	0.00280899	0	0	0.00280899	0.00280899	0.00561798	0.00280899	0	0	0	0	0.00561798	0.00561798	0	0.00842697	0.00280899	0.00280899	0.00280899	0.00280899	0.011236	0.00280899	0.00280899	0	0.00280899	0.00842697	0.00280899	0.00561798	0.00280899	0	0	0	0.00561798	0.00280899	0.00280899	0.00280899	0.011236	0	0	0.00280899	0.00561798	0.00561798	0.00842697	0.00561798	0.00280899	0
		Cell #36	0	0.00280899	0	0	0	0	0.00280899	0	0	0.00561798	0	0.00280899	0.00280899	0.00280899	0	0	0.00842697	0	0.00561798	0	0	0	0.00561798	0.00280899	0.00561798	0.011236	0.00561798	0	0.00280899	0.00280899	0	0.00280899	0	0.00842697	0.00561798	0.00561798	0.00280899	0	0	0	0	0	0	0	0.00561798	0.00280899	0.00280899
		Cell #37	0.00561798	0	0.00842697	0.00280899	0.00280899	0.00561798	0.00280899	0.00280899	0.00280899	0	0.00280899	0.00561798	0.00280899	0.00280899	0.00280899	0.00280899	0.00280899	0	0	0	0	0	0.00280899	0.00280899	0.00280899	0	0	0	0.00280899	0.00280899	0	0	0.00280899	0.00842697	0	0.00280899	0.00280899	0.00280899	0	0	0.00280899	0.00842697	0.011236	0	0.00280899	0.00280899	0.00280899
		Cell #38	0	0	0	0.00280899	0	0.00280899	0	0	0.00280899	0	0.00561798	0.00561798	0.00842697	0.00842697	0.00280899	0.00842697	0	0.00280899	0.00280899	0	0.00280899	0.00561798	0	0.00280899	0.00280899	0	0.00280899	0	0	0.00280899	0.00280899	0	0.00280899	0	0.00280899	0.00842697	0.00561798	0	0.00842697	0.00280899	0.00561798	0	0.00561798	0	0.00561798	0.00561798	0.00280899
		Cell #39	0.00842697	0.00280899	0.00561798	0.00561798	0.00280899	0.00561798	0.00280899	0	0.00280899	0.00280899	0.00280899	0.00561798	0	0	0	0.011236	0.00842697	0.00280899	0	0.00280899	0	0.00842697	0.00280899	0.00561798	0.00280899	0.00561798	0.00280899	0.00280899	0.00561798	0.00280899	0.00280899	0.00280899	0.00280899	0.00842697	0.00280899	0	0.00280899	0.00280899	0.00842697	0.00280899	0	0	0.00280899	0.00280899	0	0	0
		Cell #40	0.00561798	0.00280899	0	0.00842697	0	0.00842697	0	0.00280899	0.00280899	0	0	0	0.00280899	0	0.00280899	0	0.00280899	0	0	0.00561798	0.00280899	0.00561798	0	0.00561798	0.00561798	0.00842697	0.00280899	0	0	0	0	0.00280899	0.00280899	0.00280899	0.00561798	0.011236	0.00280899	0.00280899	0.00280899	0	0.00561798	0	0.00280899	0.00280899	0	0.00280899	0
		Cell #41	0.00842697	0	0.00561798	0	0.00280899	0.00842697	0.00280899	0.00561798	0.00842697	0.00561798	0.00561798	0.00561798	0.00280899	0.00561798	0.00561798	0.00561798	0	0	0.00280899	0	0.00561798	0	0.00561798	0.00842697	0	0	0	0.00842697	0	0	0	0.011236	0	0	0.00280899	0.00561798	0.00280899	0	0	0.00280899	0.00280899	0.00280899	0.00280899	0	0	0.00561798	0.00561798
[truncated: 133 more columns]

## Sheet: Fig. 6j
Fig. 6j
		Migrating speed (mm/min)	WT	R47A	N4
		Average	4.19574	2.49987	1.5496
		Standard deviation	0.936928	0.568813	0.46358
		Cell #1	3.74778	2.24057	1.32002			Tukey-Kramer test
		Cell #2	3.56627	4.43079	2.45336			P
		Cell #3	4.80584	3.00101	1.79072		WT-R47A	0
		Cell #4	3.47309	2.2565	0.81312		WT-N4	0
		Cell #5	2.63166	2.34316	1.01397		R47A-N4	0
		Cell #6	4.32144	2.81228	1.45257
		Cell #7	4.86215	1.98254	1.94234
		Cell #8	3.96786	3.52809	1.82575
		Cell #9	4.51186	2.4364	2.14819
		Cell #10	4.737	1.89216	0.933572
		Cell #11	3.39466	1.84608	1.25393
		Cell #12	5.4142	2.67788	1.73806
		Cell #13	3.44279	2.62733	1.60938
		Cell #14	5.06206	2.75874	1.42249
		Cell #15	3.86256	2.14294	1.98656
		Cell #16	3.93956	1.54265	1.36643
		Cell #17	4.40185	2.69916	1.39628
		Cell #18	3.47747	2.11924	1.28486
		Cell #19	5.65596	2.30001	1.57715
		Cell #20	3.48869	3.00403	0.691725
		Cell #21	3.75255	2.5745	1.22039
		Cell #22	3.91507	3.11473	2.13349
		Cell #23	1.76108	2.71454	1.7013
		Cell #24	5.15274	3.1124	1.74763
		Cell #25	7.0958	1.76268	1.33246
		Cell #26	4.29712	2.74475	2.22187
		Cell #27	4.95861	1.96371	1.61868
		Cell #28	3.47096	2.13332	0.943416
		Cell #29	4.85388	3.3899	1.23597
		Cell #30	4.49085	2.87496	1.04075
		Cell #31	4.04616	2.13746	1.53767
		Cell #32	3.89964	2.2322	0.699966
		Cell #33	4.00004	2.01138	1.40128
		Cell #34		2.40874	1.78482
		Cell #35		2.8518	2.35541
		Cell #36		2.14137	1.25097
		Cell #37		2.40181	2.69431
		Cell #38		2.01351	1.68819
		Cell #39		1.92372	1.44856
		Cell #40		1.82759	1.41381
		Cell #41		2.60847	2.04237
		Cell #42		2.38947
		Cell #43		2.74881
		Cell #44		2.15624
		Cell #45		1.81808
		Cell #46		2.29503
		Cell #47		3.50479
		Cell #48		2.23981
		Cell #49		3.75643

## Sheet: Fig. 6k
Fig. 6k
		Anisotropy of Migrating direction	WT	R47A	N4
		Average	0.581523	0.265444	0.0966455
		Standard deviation	0.0879858	0.0874843	0.0644893
		Cell #1	0.657283	0.285096	0.131562			Tukey-Kramer test
		Cell #2	0.612289	0.319477	0.0853443			P
		Cell #3	0.735731	0.379803	0.0771037		WT-R47A	0
		Cell #4	0.590338	0.209892	0.0884966		WT-N4	0
		Cell #5	0.548199	0.235673	0.165391		R47A-N4	0
		Cell #6	0.74328	0.27686	0.0257512
		Cell #7	0.81758	0.182871	0.120434
		Cell #8	0.635382	0.135788	0.0292222
		Cell #9	0.595655	0.15203	0.0316368
		Cell #10	0.459933	0.198877	0.249696
		Cell #11	0.500101	0.197277	0.126982
		Cell #12	0.574182	0.327253	0.0746867
		Cell #13	0.560931	0.372914	0.199211
		Cell #14	0.659974	0.276858	0.0131657
		Cell #15	0.631527	0.186337	0.0405947
		Cell #16	0.560386	0.441852	0.0674047
		Cell #17	0.57741	0.256412	0.0402621
		Cell #18	0.517872	0.233645	0.0527756
		Cell #19	0.57022	0.280159	0.119082
		Cell #20	0.636187	0.278733	0.198286
		Cell #21	0.591584	0.311388	0.228316
		Cell #22	0.485745	0.467842	0.0550853
		Cell #23	0.495961	0.180777	0.0989532
		Cell #24	0.587681	0.337397	0.0190964
		Cell #25	0.573865	0.177501	0.0786123
		Cell #26	0.558117	0.287533	0.105456
		Cell #27	0.551428	0.162829	0.211321
		Cell #28	0.449535	0.287918	0.0359358
		Cell #29	0.382051	0.355645	0.174585
		Cell #30	0.668242	0.530657	0.0447122
		Cell #31	0.608101	0.3041	0.0879977
		Cell #32	0.45236	0.167985	0.0065211
		Cell #33	0.601124	0.248704	0.0928329
		Cell #34		0.262576	0.123544
		Cell #35		0.306643	0.135716
		Cell #36		0.308195	0.209453
		Cell #37		0.152794	0.07486
		Cell #38		0.255909	0.0271094
		Cell #39		0.321152	0.0694386
		Cell #40		0.218801	0.018507
		Cell #41		0.221388	0.127326
		Cell #42		0.364503
		Cell #43		0.211877
		Cell #44		0.294814
		Cell #45		0.17034
		Cell #46		0.111514
		Cell #47		0.333606
		Cell #48		0.283204
		Cell #49		0.14136

## Sheet: Fig. 6l
Fig. 6l	see Supplementary Data 4 (Fig. 5h) and Supplementary Data 5 (Fig. 6k)
