# Supplementary material for: Single-molecule imaging of PI(4,5)P2 and PTEN in vitro reveals a positive feedback mechanism for PTEN membrane binding
Source: Commun Biol. 2020 Feb 28;3:92. doi: 10.1038/s42003-020-0818-3 (PMC7048775; doi:10.1038/s42003-020-0818-3)
Supplement: Supplementary file 7 — Supplementary Data 6 [file 42003_2020_818_MOESM7_ESM.xlsx]

## Sheet: Table S1
Supplementary Table 1.	Primer sequences of PTEN mutants.
	Name	Primer sequence
primer 1	XbaⅠ(forward)	GAGCGTCGAGTCTAGAGCTAGATAAAA
primer 2	SpeⅠ(reverse)	CTAGCAGATCACTAGTTAATGATGATGATGA
primer 3	R47A (forward)	GTTGAAGGTGTTTTTGCAAATCCAATGAA
	N4 (forward)	GTCTCTGCACAAGCAGCTGCATATCAAAAAAATGGTTACG
primer 4	R47A (reverse)	ATCTTTCATTGGATTTGCAAAAACACCTTC
	N4 (reverse)	TTGATATGCAGCTGCTTGTGCAGAGACTGCAACTCTTAATAATAA
